# Supplementary material for: Generating synthetic population for simulating the spatiotemporal dynamics of epidemics
Source: PLoS Comput Biol. 2024 Feb 12;20(2):e1011810. doi: 10.1371/journal.pcbi.1011810 (PMC10890746; doi:10.1371/journal.pcbi.1011810)
Supplement: S1 Data — The numerical data for Fig 10 is stored in a shapefile, which can be accessed through this link: https://www.kaggle.com/datasets/keminzhu/basemap-shenzhen-subzones. (XLSX) [file pcbi.1011810.s001.xlsx]

## Sheet: Figure 2
rank	h_code	x_init
1	(((0, 2), 1), ((1, 3), 1))	0.0713042
2	(((0, 2), 1), ((1, 2), 1))	0.0633075
3	(((0, 3), 1), ((1, 3), 1))	0.0595695
4	(((0, 3), 1), ((1, 2), 1))	0.0475921
5	(((0, 3), 1), ((1, 4), 1))	0.0448477
6	(((0, 2), 1), ((1, 4), 1))	0.0438683
7	(((0, 4), 1), ((1, 3), 1))	0.0355073
8	(((1, 3), 1),)	0.0339634
9	(((1, 2), 1),)	0.0331571
10	(((0, 4), 1), ((1, 4), 1))	0.0318596
11	(((0, 4), 1), ((1, 2), 1))	0.0282968
12	(((0, 2), 1),)	0.0219177
13	(((0, 3), 1),)	0.0164966
14	(((1, 4), 1),)	0.0158808
15	(((1, 2), 1), ((1, 5), 1))	0.0137142
16	(((0, 3), 1), ((1, 5), 1))	0.0133113
17	(((0, 2), 1), ((1, 5), 1))	0.0129012
18	(((0, 4), 1), ((1, 5), 1))	0.0126839
19	(((0, 2), 1), ((0, 5), 1))	0.0119581
20	(((1, 0), 1), ((1, 3), 1))	0.0112265
21	(((0, 5), 1), ((1, 3), 1))	0.0100221
22	(((1, 1), 1), ((1, 4), 1))	0.0100173
23	(((0, 5), 1), ((1, 4), 1))	0.00986522
24	(((0, 3), 1), ((1, 0), 1), ((1, 3), 1))	0.00844417
25	(((0, 1), 1), ((0, 4), 1))	0.00842448
26	(((0, 5), 1), ((1, 5), 1))	0.00838442
27	(((0, 2), 1), ((1, 0), 1), ((1, 3), 1))	0.00816953
28	(((0, 2), 1), ((0, 4), 1))	0.00816885
29	(((0, 5), 1), ((1, 2), 1))	0.00804087
30	(((0, 4), 1),)	0.00757205
31	(((0, 0), 1), ((0, 3), 1))	0.00748922
32	(((0, 1), 1), ((0, 3), 1))	0.00615134
33	(((0, 3), 1), ((1, 1), 1), ((1, 4), 1))	0.00559595
34	(((1, 1), 1), ((1, 5), 1))	0.00529755
35	(((1, 1), 1), ((1, 3), 1))	0.00518281
36	(((0, 0), 1), ((0, 2), 1))	0.00502529
37	(((1, 2), 1), ((1, 4), 1))	0.00473605
38	(((0, 0), 1), ((0, 3), 1), ((1, 3), 1))	0.00464473
39	(((0, 2), 1), ((1, 0), 1), ((1, 2), 1))	0.00445259
40	(((0, 3), 1), ((1, 1), 1), ((1, 3), 1))	0.00429066
41	(((1, 0), 1), ((1, 4), 1))	0.00417863
42	(((0, 4), 1), ((1, 1), 1), ((1, 4), 1))	0.00389619
43	(((0, 3), 1), ((1, 2), 1), ((1, 6), 1))	0.00387616
44	(((1, 2), 1), ((1, 6), 1))	0.00386156
45	(((0, 4), 1), ((1, 0), 1), ((1, 3), 1))	0.00379129
46	(((0, 2), 1), ((1, 1), 1), ((1, 4), 1))	0.00373867
47	(((0, 3), 1), ((0, 5), 1))	0.00372441
48	(((0, 0), 1), ((0, 2), 1), ((1, 3), 1))	0.00369012
49	(((0, 3), 1), ((1, 0), 1), ((1, 2), 1))	0.00348915
50	(((0, 2), 1), ((1, 2), 1), ((1, 6), 1))	0.00340938
51	(((0, 0), 1), ((0, 2), 1), ((1, 2), 1))	0.00312999
52	(((1, 0), 1), ((1, 2), 1))	0.00312218
53	(((0, 3), 1), ((1, 0), 1), ((1, 4), 1))	0.00304851
54	(((0, 1), 1), ((0, 4), 1), ((1, 4), 1))	0.00299351
55	(((0, 2), 1), ((1, 1), 1), ((1, 3), 1))	0.00298061
56	(((0, 1), 1), ((0, 3), 1), ((1, 3), 1))	0.0028102
57	(((0, 1), 1), ((0, 4), 1), ((1, 3), 1))	0.00267101
58	(((0, 0), 1), ((0, 3), 1), ((1, 4), 1))	0.00263876
59	(((0, 0), 1), ((0, 3), 1), ((1, 2), 1))	0.00259497
60	(((0, 2), 1), ((1, 0), 1), ((1, 4), 1))	0.00259157
61	(((0, 1), 1), ((0, 3), 1), ((1, 4), 1))	0.00249618
62	(((0, 4), 1), ((1, 1), 1), ((1, 3), 1))	0.00246902
63	(((1, 3), 1), ((1, 5), 1))	0.00246529
64	(((1, 5), 1),)	0.00219269
65	(((0, 0), 1), ((0, 3), 1), ((1, 0), 1), ((1, 3), 1))	0.00211664
66	(((0, 3), 1), ((1, 2), 1), ((1, 4), 1))	0.0020311
67	(((0, 4), 1), ((1, 2), 1), ((1, 6), 1))	0.001934
68	(((0, 4), 1), ((1, 0), 1), ((1, 4), 1))	0.00176087
69	(((0, 1), 1), ((0, 5), 1))	0.00170622
70	(((0, 2), 1), ((0, 4), 1), ((1, 0), 1), ((1, 3), 1))	0.00169569
71	(((0, 5), 1),)	0.00167396
72	(((0, 1), 1), ((0, 4), 1), ((1, 0), 1), ((1, 3), 1))	0.00165428
73	(((0, 0), 1), ((0, 4), 1))	0.00164104
74	(((0, 0), 1), ((0, 2), 1), ((1, 0), 1), ((1, 3), 1))	0.00158774
75	(((0, 2), 1), ((1, 2), 1), ((1, 4), 1))	0.00152493
76	(((0, 3), 1), ((0, 6), 1), ((1, 3), 1))	0.00148114
77	(((0, 4), 1), ((1, 2), 1), ((1, 4), 1))	0.00147232
78	(((0, 0), 1), ((0, 2), 1), ((1, 4), 1))	0.00141392
79	(((0, 1), 1), ((0, 3), 1), ((1, 0), 1), ((1, 3), 1))	0.00136606
80	(((0, 4), 1), ((1, 0), 1), ((1, 2), 1))	0.00135078
81	(((0, 3), 1), ((1, 3), 1), ((1, 6), 1))	0.00129681
82	(((0, 0), 1), ((0, 4), 1), ((1, 3), 1))	0.00126829
83	(((0, 0), 1), ((0, 3), 1), ((1, 1), 1), ((1, 4), 1))	0.00125946
84	(((0, 3), 1), ((0, 6), 1), ((1, 4), 1))	0.00123604
85	(((0, 2), 1), ((0, 5), 1), ((1, 0), 1), ((1, 3), 1))	0.00121906
86	(((0, 1), 1), ((0, 4), 1), ((1, 1), 1), ((1, 4), 1))	0.00118987
87	(((0, 1), 1), ((0, 3), 1), ((0, 4), 1))	0.00118546
88	(((0, 3), 1), ((1, 2), 1), ((1, 5), 1))	0.00116577
89	(((0, 2), 1), ((0, 4), 1), ((1, 1), 1), ((1, 4), 1))	0.00116509
90	(((0, 3), 1), ((0, 6), 1))	0.00112707
91	(((0, 2), 1), ((0, 4), 1), ((1, 3), 1))	0.00110364
92	(((0, 1), 1), ((0, 3), 1), ((1, 2), 1))	0.00108361
93	(((0, 4), 1), ((1, 2), 1), ((1, 5), 1))	0.00107309
94	(((0, 1), 1), ((0, 3), 1), ((1, 1), 1), ((1, 4), 1))	0.000993991
95	(((0, 1), 1), ((0, 4), 1), ((1, 2), 1))	0.000987201
96	(((0, 2), 1), ((1, 2), 1), ((1, 5), 1))	0.000985843
97	(((0, 1), 1), ((0, 4), 2))	0.000981091
98	(((0, 0), 1), ((0, 4), 1), ((1, 4), 1))	0.000973962
99	(((0, 2), 1), ((1, 0), 1), ((1, 3), 2))	0.00095563
100	(((0, 0), 1), ((0, 3), 2))	0.00094918
101	(((0, 2), 1), ((0, 5), 1), ((1, 2), 1), ((1, 5), 1))	0.000941372
102	(((0, 0), 1), ((0, 2), 1), ((0, 3), 1))	0.000931527
103	(((1, 3), 1), ((1, 6), 1))	0.000917608
104	(((0, 3), 1), ((1, 0), 1), ((1, 3), 2))	0.000893166
105	(((0, 2), 1), ((0, 5), 1), ((1, 1), 1), ((1, 4), 1))	0.000888413
106	(((0, 2), 1), ((0, 4), 1), ((0, 5), 1))	0.00088434
107	(((0, 2), 1), ((0, 4), 1), ((1, 4), 1))	0.000867366
108	(((0, 4), 1), ((1, 3), 1), ((1, 6), 1))	0.000853447
109	(((0, 2), 1), ((0, 4), 1), ((1, 2), 1), ((1, 5), 1))	0.000852768
110	(((0, 1), 1), ((0, 4), 1), ((1, 2), 1), ((1, 5), 1))	0.00085175
111	(((0, 0), 1), ((0, 3), 1), ((1, 0), 1), ((1, 4), 1))	0.00083885
112	(((0, 2), 1), ((0, 6), 1), ((1, 3), 1))	0.000826968
113	(((0, 2), 1), ((0, 5), 2))	0.000825949
114	(((0, 3), 1), ((1, 6), 1))	0.000809654
115	(((0, 0), 1), ((0, 2), 1), ((1, 1), 1), ((1, 4), 1))	0.00080626
116	(((0, 0), 1), ((0, 3), 1), ((1, 2), 1), ((1, 5), 1))	0.000804562
117	(((0, 5), 1), ((1, 0), 1), ((1, 3), 1))	0.000793699
118	(((0, 6), 1), ((1, 3), 1))	0.000789965
119	(((0, 5), 1), ((1, 1), 1), ((1, 4), 1))	0.000787928
120	(((0, 2), 1), ((1, 6), 1))	0.000772651
121	(((0, 2), 1), ((1, 0), 1), ((1, 3), 1), ((1, 4), 1))	0.000772312
122	(((0, 6), 1), ((1, 4), 1))	0.00076722
123	(((0, 4), 1), ((1, 6), 1))	0.000763146
124	(((0, 3), 1), ((1, 0), 1), ((1, 3), 1), ((1, 4), 1))	0.000761109
125	(((0, 2), 1), ((0, 6), 1))	0.000744475
126	(((0, 0), 1), ((0, 3), 1), ((1, 0), 1), ((1, 2), 1))	0.000741759
127	(((0, 2), 1), ((0, 4), 1), ((1, 0), 1), ((1, 4), 1))	0.000735309
128	(((0, 0), 1), ((0, 3), 1), ((1, 1), 1), ((1, 3), 1))	0.000723767
129	(((0, 2), 1), ((0, 4), 1), ((1, 2), 1))	0.000714601
130	(((0, 0), 1), ((0, 3), 1), ((1, 2), 1), ((1, 6), 1))	0.000711206
131	(((0, 1), 1), ((0, 4), 1), ((1, 0), 1), ((1, 4), 1))	0.000704756
132	(((0, 3), 1), ((1, 3), 1), ((1, 7), 1))	0.00070238
133	(((0, 1), 1), ((0, 4), 1), ((1, 1), 1), ((1, 3), 1))	0.000690498
134	(((0, 6), 1), ((1, 5), 1))	0.000687782
135	(((0, 0), 1), ((0, 2), 1), ((1, 0), 1), ((1, 2), 1))	0.000687782
136	(((0, 2), 1), ((1, 3), 1), ((1, 6), 1))	0.000683369
137	(((0, 0), 1), ((0, 4), 1), ((1, 2), 1))	0.000676579
138	(((0, 2), 1), ((0, 4), 1), ((1, 1), 1), ((1, 3), 1))	0.000671148
139	(((0, 5), 1), ((1, 6), 1))	0.000661982
140	(((0, 1), 1), ((0, 3), 1), ((1, 2), 1), ((1, 5), 1))	0.000655871
141	(((0, 2), 1), ((0, 4), 1), ((1, 2), 1), ((1, 6), 1))	0.000648063
142	(((0, 2), 1), ((0, 4), 1), ((1, 2), 1), ((1, 4), 1))	0.000615813
143	(((0, 1), 1), ((0, 3), 2))	0.000615134
144	(((0, 6), 1), ((1, 2), 1))	0.000614794
145	(((0, 3), 1), ((1, 1), 1), ((1, 3), 1), ((1, 4), 1))	0.000595783
146	(((0, 3), 1), ((1, 1), 1), ((1, 4), 2))	0.000595444
147	(((0, 1), 1), ((0, 4), 1), ((1, 2), 1), ((1, 4), 1))	0.00059137
148	(((0, 0), 1), ((0, 3), 1), ((1, 2), 1), ((1, 4), 1))	0.000590012
149	(((0, 2), 1), ((1, 1), 1), ((1, 3), 1), ((1, 4), 1))	0.00058526
150	(((0, 1), 1), ((0, 4), 1), ((1, 2), 1), ((1, 6), 1))	0.000581186
151	(((0, 3), 1), ((1, 1), 1), ((1, 5), 1))	0.000574736
152	(((0, 1), 1), ((0, 3), 1), ((1, 0), 1), ((1, 4), 1))	0.000569644
153	(((0, 2), 1), ((0, 5), 1), ((1, 0), 1), ((1, 4), 1))	0.000568286
154	(((0, 2), 1), ((1, 1), 1), ((1, 4), 2))	0.000564552
155	(((0, 0), 1), ((0, 2), 1), ((1, 2), 1), ((1, 6), 1))	0.000560478
156	(((0, 1), 1), ((0, 3), 1), ((1, 1), 1), ((1, 3), 1))	0.000558441
157	(((0, 0), 1), ((0, 2), 1), ((1, 0), 1), ((1, 4), 1))	0.000556744
158	(((0, 5), 1), ((1, 2), 1), ((1, 5), 1))	0.000544862
159	(((0, 4), 1), ((1, 0), 1), ((1, 3), 1), ((1, 4), 1))	0.000544183
160	(((0, 2), 1), ((0, 4), 1), ((1, 0), 1), ((1, 2), 1))	0.000539091
161	(((0, 2), 1), ((0, 6), 1), ((1, 4), 1))	0.000534338
162	(((0, 1), 1), ((0, 4), 1), ((1, 0), 1), ((1, 2), 1))	0.00052008
163	(((0, 1), 1), ((0, 3), 1), ((1, 2), 1), ((1, 6), 1))	0.000518383
164	(((0, 0), 1), ((0, 3), 1), ((0, 4), 1))	0.000518383
165	(((0, 4), 1), ((1, 1), 1), ((1, 5), 1))	0.000509556
166	(((0, 0), 1), ((0, 2), 1), ((1, 2), 1), ((1, 5), 1))	0.000508877
167	(((0, 2), 1), ((0, 4), 1), ((0, 7), 1))	0.000505482
168	(((0, 4), 1), ((1, 0), 1), ((1, 3), 2))	0.000493261
169	(((0, 0), 1), ((0, 2), 1), ((1, 1), 1), ((1, 3), 1))	0.000492922
170	(((0, 0), 1), ((0, 4), 1), ((1, 0), 1), ((1, 3), 1))	0.000490206
171	(((0, 5), 1), ((1, 1), 1), ((1, 3), 1))	0.000472893
172	(((0, 2), 1), ((0, 5), 1), ((1, 1), 1), ((1, 3), 1))	0.000470177
173	(((0, 4), 1), ((1, 3), 1), ((1, 7), 1))	0.000466103
174	(((0, 1), 1), ((0, 3), 1), ((0, 4), 1), ((1, 3), 1))	0.000453882
175	(((0, 2), 1), ((0, 5), 1), ((0, 8), 1))	0.000450148
176	(((0, 1), 1), ((0, 3), 1), ((1, 2), 1), ((1, 4), 1))	0.000446413
177	(((0, 1), 1), ((0, 3), 1), ((1, 0), 1), ((1, 2), 1))	0.000438605
178	(((0, 2), 1), ((0, 5), 1), ((1, 2), 1), ((1, 4), 1))	0.000429779
179	(((0, 2), 1), ((1, 1), 1), ((1, 5), 1))	0.000428081
180	(((0, 1), 1), ((0, 3), 1), ((0, 4), 1), ((1, 4), 1))	0.000426384
181	(((0, 2), 1), ((0, 5), 1), ((1, 0), 1), ((1, 2), 1))	0.000420952
182	(((0, 4), 1), ((1, 1), 1), ((1, 4), 2))	0.000415521
183	(((0, 3), 1), ((0, 5), 1), ((0, 6), 1))	0.000413823
184	(((0, 5), 1), ((1, 0), 1), ((1, 4), 1))	0.00040941
185	(((0, 3), 1), ((0, 6), 1), ((1, 2), 1))	0.000398886
186	(((0, 2), 1), ((0, 5), 1), ((1, 2), 1), ((1, 6), 1))	0.000394813
187	(((0, 0), 1), ((0, 2), 1), ((1, 2), 1), ((1, 4), 1))	0.000393115
188	(((0, 2), 1), ((0, 5), 1), ((0, 7), 1))	0.000391757
189	(((0, 2), 1), ((0, 4), 2))	0.000389042
190	(((0, 4), 1), ((0, 7), 1), ((1, 4), 1))	0.000381234
191	(((0, 1), 1), ((0, 4), 1), ((0, 5), 1))	0.000380894
192	(((0, 2), 1), ((1, 0), 1), ((1, 2), 1), ((1, 3), 1))	0.000378178
193	(((0, 2), 1), ((0, 5), 1), ((1, 1), 1), ((1, 5), 1))	0.000376481
194	(((0, 3), 1), ((0, 5), 1), ((1, 0), 1), ((1, 3), 1))	0.000371728
195	(((0, 4), 1), ((1, 1), 1), ((1, 3), 1), ((1, 4), 1))	0.000368673
196	(((0, 3), 1), ((1, 0), 1), ((1, 2), 1), ((1, 3), 1))	0.000364939
197	(((0, 5), 1), ((1, 2), 1), ((1, 6), 1))	0.000360525
198	(((0, 2), 1), ((0, 6), 1), ((1, 2), 1))	0.000353396
199	(((0, 0), 1), ((0, 3), 1), ((1, 1), 1), ((1, 5), 1))	0.000334725
200	(((0, 0), 1), ((0, 3), 2), ((1, 3), 1))	0.000334725
201	(((0, 2), 1), ((0, 4), 1), ((1, 1), 1), ((1, 5), 1))	0.000334386
202	(((0, 1), 1), ((0, 3), 1), ((0, 4), 1), ((1, 2), 1))	0.000330312
203	(((0, 0), 1), ((0, 4), 1), ((1, 1), 1), ((1, 4), 1))	0.000330312
204	(((0, 1), 1), ((0, 4), 2), ((1, 3), 1))	0.000329972
205	(((0, 2), 1), ((1, 1), 1), ((1, 3), 2))	0.000329972
206	(((0, 1), 1), ((0, 4), 1), ((1, 1), 1), ((1, 5), 1))	0.000329633
207	(((0, 1), 1), ((0, 4), 2), ((1, 4), 1))	0.000313677
208	(((0, 2), 1), ((1, 3), 1), ((1, 7), 1))	0.000313338
209	(((0, 3), 1), ((0, 5), 2))	0.00031198
210	(((0, 2), 1), ((0, 4), 1), ((0, 6), 1))	0.000306209
211	(((0, 2), 1), ((1, 0), 1))	0.000299759
212	(((0, 5), 1), ((1, 2), 1), ((1, 4), 1))	0.000298061
213	(((0, 4), 1), ((0, 6), 1), ((1, 4), 1))	0.000297722
214	(((1, 1), 1), ((1, 4), 2))	0.000293648
215	(((0, 0), 1), ((0, 3), 2), ((1, 4), 1))	0.000293309
216	(((1, 0), 1), ((1, 3), 2))	0.000292969
217	(((0, 3), 1), ((1, 1), 1), ((1, 3), 2))	0.000291951
218	(((0, 0), 1), ((0, 2), 2))	0.000290253
219	(((0, 3), 1), ((1, 0), 1))	0.000277014
220	(((0, 3), 1), ((0, 5), 1), ((1, 1), 1), ((1, 4), 1))	0.000276335
221	(((0, 3), 1), ((0, 5), 1), ((1, 2), 1), ((1, 5), 1))	0.000273959
222	(((0, 1), 1), ((0, 3), 2), ((1, 3), 1))	0.000271582
223	(((0, 4), 1), ((0, 7), 1), ((1, 3), 1))	0.000265811
224	(((0, 0), 1), ((0, 2), 1), ((0, 3), 1), ((1, 3), 1))	0.000263435
225	(((0, 5), 1), ((1, 0), 1), ((1, 2), 1))	0.000263435
226	(((1, 1), 1), ((1, 3), 1), ((1, 4), 1))	0.000263095
227	(((0, 1), 1), ((0, 3), 1), ((1, 1), 1), ((1, 5), 1))	0.000262756
228	(((0, 5), 1), ((1, 1), 1), ((1, 5), 1))	0.00024069
229	(((0, 2), 1), ((0, 5), 1), ((1, 3), 1))	0.000238313
230	(((0, 1), 1), ((0, 4), 2), ((1, 2), 1))	0.0002339
231	(((0, 1), 1), ((0, 3), 2), ((1, 4), 1))	0.0002339
232	(((0, 0), 1), ((0, 2), 1), ((0, 3), 1), ((1, 4), 1))	0.00022745
233	(((0, 0), 1), ((0, 4), 1), ((1, 2), 1), ((1, 5), 1))	0.000225413
234	(((0, 5), 1), ((1, 0), 1), ((1, 3), 1), ((1, 4), 1))	0.000223037
235	(((0, 0), 1), ((0, 4), 1), ((1, 0), 1), ((1, 4), 1))	0.000219982
236	(((0, 0), 1), ((0, 3), 2), ((1, 2), 1))	0.000218284
237	(((0, 2), 1), ((0, 4), 1), ((0, 7), 1), ((1, 3), 1))	0.000217945
238	(((0, 4), 1), ((1, 0), 1), ((1, 5), 1))	0.00021421
239	(((0, 0), 1), ((0, 2), 1), ((1, 1), 1), ((1, 5), 1))	0.000211834
240	(((0, 0), 1), ((0, 2), 1), ((0, 4), 1))	0.000211495
241	(((0, 3), 1), ((1, 0), 1), ((1, 5), 1))	0.000210137
242	(((0, 4), 1), ((0, 6), 1), ((1, 3), 1))	0.000205384
243	(((0, 4), 1), ((1, 0), 1), ((1, 2), 1), ((1, 3), 1))	0.000204705
244	(((0, 2), 1), ((0, 4), 1), ((0, 7), 1), ((1, 4), 1))	0.000204366
245	(((0, 4), 1), ((1, 0), 1))	0.000203687
246	(((0, 2), 1), ((0, 5), 1), ((0, 6), 1))	0.000202668
247	(((1, 1), 1), ((1, 3), 2))	0.00020131
248	(((0, 1), 1), ((0, 3), 2), ((1, 2), 1))	0.000200971
249	(((0, 2), 1), ((1, 0), 1), ((1, 5), 1))	0.000198255
250	(((0, 4), 1), ((1, 1), 1), ((1, 4), 1), ((1, 5), 1))	0.0001952
251	(((0, 2), 1), ((1, 1), 1), ((1, 4), 1), ((1, 5), 1))	0.000193842
252	(((0, 3), 1), ((1, 1), 1), ((1, 4), 1), ((1, 5), 1))	0.000193842
253	(((0, 0), 2), ((0, 2), 1), ((1, 2), 1))	0.000193163
254	(((0, 0), 2), ((0, 2), 1), ((1, 3), 1))	0.000190787
255	(((0, 0), 1), ((0, 4), 1), ((1, 0), 1), ((1, 2), 1))	0.000189768
256	(((0, 5), 1), ((1, 0), 1), ((1, 3), 2))	0.000189429
257	(((1, 3), 1), ((1, 7), 1))	0.000185694
258	(((0, 3), 1), ((1, 0), 1), ((1, 2), 1), ((1, 4), 1))	0.000184676
259	(((0, 0), 2), ((0, 3), 1), ((1, 3), 1))	0.000182979
260	(((0, 0), 1), ((0, 2), 1), ((0, 3), 1), ((1, 2), 1))	0.000182639
261	(((0, 0), 1), ((0, 4), 1), ((1, 1), 1), ((1, 3), 1))	0.0001823
262	(((0, 2), 1), ((1, 0), 1), ((1, 4), 2))	0.000181621
263	(((0, 0), 1), ((0, 2), 1), ((0, 4), 1), ((1, 3), 1))	0.000181281
264	(((0, 3), 1), ((0, 7), 1), ((1, 3), 1))	0.000180602
265	(((0, 3), 1), ((0, 7), 1), ((1, 4), 1))	0.000178226
266	(((0, 3), 1), ((1, 0), 2), ((1, 3), 1))	0.000177547
267	(((0, 2), 1), ((0, 5), 1), ((1, 4), 1))	0.000174492
268	(((0, 3), 1), ((1, 0), 1), ((1, 4), 2))	0.000174492
269	(((0, 3), 1), ((0, 5), 1), ((1, 0), 1), ((1, 4), 1))	0.000174152
270	(((0, 3), 1), ((1, 3), 1), ((1, 5), 1))	0.000173813
271	(((0, 0), 1), ((0, 3), 1), ((0, 4), 1), ((1, 3), 1))	0.000172115
272	(((0, 2), 1), ((0, 3), 1))	0.000170757
273	(((0, 3), 1), ((0, 6), 1), ((1, 0), 1), ((1, 3), 1))	0.00016872
274	(((0, 2), 1), ((1, 0), 1), ((1, 2), 1), ((1, 4), 1))	0.000167702
275	(((0, 1), 1), ((0, 5), 1), ((1, 0), 1), ((1, 3), 1))	0.000167023
276	(((0, 2), 1), ((1, 2), 1), ((1, 3), 1), ((1, 6), 1))	0.000166684
277	(((0, 2), 1), ((0, 5), 1), ((1, 2), 1))	0.000164986
278	(((0, 2), 1), ((1, 2), 2), ((1, 6), 1))	0.000164647
279	(((0, 0), 1), ((0, 4), 1), ((1, 2), 1), ((1, 6), 1))	0.000160234
280	(((0, 5), 1), ((1, 1), 1), ((1, 4), 2))	0.000159894
281	(((0, 5), 1), ((1, 3), 1), ((1, 6), 1))	0.000159215
282	(((0, 2), 1), ((1, 1), 1), ((1, 2), 1), ((1, 6), 1))	0.000158876
283	(((0, 0), 1), ((0, 3), 1), ((0, 4), 1), ((1, 4), 1))	0.000157178
284	(((0, 4), 1), ((1, 3), 1), ((1, 5), 1))	0.00015616
285	(((0, 0), 1), ((0, 4), 1), ((1, 2), 1), ((1, 4), 1))	0.00015582
286	(((0, 2), 1), ((1, 0), 2), ((1, 3), 1))	0.000155481
287	(((0, 0), 1), ((0, 1), 1), ((0, 4), 1), ((1, 3), 1))	0.000154123
288	(((0, 2), 1), ((1, 3), 1), ((1, 5), 1))	0.000153783
289	(((0, 2), 1), ((0, 5), 1), ((1, 3), 1), ((1, 5), 1))	0.000153104
290	(((0, 2), 1), ((0, 4), 1), ((0, 7), 1), ((1, 2), 1))	0.000152765
291	(((0, 5), 1), ((1, 1), 1), ((1, 4), 1), ((1, 5), 1))	0.000150389
292	(((0, 5), 1), ((1, 1), 1), ((1, 3), 1), ((1, 4), 1))	0.00014937
293	(((0, 3), 1), ((1, 2), 1), ((1, 4), 1), ((1, 7), 1))	0.000149031
294	(((0, 0), 1), ((1, 3), 1))	0.000148352
295	(((0, 3), 1), ((1, 2), 1), ((1, 4), 1), ((1, 6), 1))	0.000143939
296	(((0, 2), 1), ((1, 2), 1), ((1, 6), 2))	0.000142581
297	(((0, 0), 1), ((1, 4), 1))	0.000142581
298	(((0, 2), 1), ((1, 2), 1), ((1, 6), 1), ((1, 7), 1))	0.000142241
299	(((0, 2), 1), ((1, 2), 1), ((1, 4), 1), ((1, 7), 1))	0.000140883
300	(((0, 4), 1), ((1, 0), 1), ((1, 4), 2))	0.000140544
301	(((0, 0), 2), ((0, 3), 1), ((1, 2), 1))	0.000140544
302	(((0, 1), 1), ((0, 5), 1), ((1, 2), 1), ((1, 5), 1))	0.000139186
303	(((0, 4), 1), ((1, 1), 1), ((1, 3), 2))	0.000138507
304	(((0, 5), 1), ((1, 0), 1), ((1, 5), 1))	0.000138167
305	(((0, 0), 1), ((0, 1), 1), ((0, 3), 1), ((1, 3), 1))	0.000138167
306	(((0, 3), 1), ((0, 5), 1), ((1, 1), 1), ((1, 3), 1))	0.000137488
307	(((0, 2), 1), ((0, 6), 1), ((1, 0), 1), ((1, 3), 1))	0.000137149
308	(((0, 0), 1), ((0, 2), 1), ((0, 4), 1), ((1, 4), 1))	0.000137149
309	(((0, 3), 1), ((0, 4), 1))	0.00013681
310	(((0, 2), 1), ((0, 5), 1), ((1, 0), 1), ((1, 5), 1))	0.000136131
311	(((0, 3), 1), ((1, 2), 1), ((1, 5), 2))	0.000135791
312	(((0, 0), 2), ((0, 3), 1), ((1, 4), 1))	0.000135452
313	(((0, 2), 1), ((1, 2), 1), ((1, 5), 2))	0.000133075
314	(((0, 3), 1), ((0, 5), 1), ((1, 0), 1), ((1, 2), 1))	0.000133075
315	(((0, 0), 1), ((0, 1), 1), ((0, 4), 1), ((1, 4), 1))	0.000133075
316	(((1, 0), 1), ((1, 3), 1), ((1, 4), 1))	0.000132396
317	(((0, 1), 1), ((0, 5), 1), ((1, 1), 1), ((1, 4), 1))	0.000130359
318	(((0, 0), 1), ((1, 2), 1))	0.000130359
319	(((0, 3), 1), ((1, 1), 1), ((1, 2), 1), ((1, 6), 1))	0.00013002
320	(((0, 4), 1), ((1, 2), 1), ((1, 5), 2))	0.000129681
321	(((0, 1), 1), ((0, 3), 1), ((0, 4), 1), ((1, 5), 1))	0.000129681
322	(((1, 6), 1),)	0.000129681
323	(((0, 3), 1), ((1, 2), 1), ((1, 3), 1), ((1, 6), 1))	0.000129341
324	(((0, 6), 1),)	0.000128323
325	(((0, 2), 1), ((1, 0), 1), ((1, 2), 1), ((1, 6), 1))	0.000128323
326	(((0, 3), 1), ((1, 4), 1), ((1, 7), 1))	0.000127983
327	(((0, 5), 1), ((1, 0), 1))	0.000127644
328	(((0, 3), 1), ((1, 2), 1), ((1, 6), 1), ((1, 7), 1))	0.000126625
329	(((0, 2), 1), ((1, 2), 1), ((1, 4), 1), ((1, 6), 1))	0.000125607
330	(((0, 2), 1), ((0, 4), 1), ((1, 3), 1), ((1, 5), 1))	0.000125267
331	(((0, 0), 1), ((0, 2), 1), ((0, 4), 1), ((1, 2), 1))	0.000124249
332	(((0, 3), 1), ((0, 5), 1), ((1, 2), 1), ((1, 4), 1))	0.00012357
333	(((0, 0), 1), ((0, 3), 1), ((0, 4), 1), ((1, 2), 1))	0.00012323
334	(((0, 3), 1), ((1, 2), 2), ((1, 6), 1))	0.000122891
335	(((0, 3), 1), ((0, 5), 1), ((1, 1), 1), ((1, 5), 1))	0.000121873
336	(((0, 1), 1), ((0, 4), 1), ((1, 3), 1), ((1, 5), 1))	0.000120854
337	(((0, 2), 1), ((0, 4), 2), ((1, 3), 1))	0.000118817
338	(((0, 3), 1), ((0, 5), 1), ((1, 2), 1), ((1, 6), 1))	0.000118478
339	(((0, 3), 1), ((1, 0), 1), ((1, 2), 1), ((1, 6), 1))	0.000118138
340	(((0, 4), 1), ((1, 0), 1), ((1, 2), 1), ((1, 4), 1))	0.000117799
341	(((0, 0), 1), ((0, 3), 1), ((1, 3), 1), ((1, 5), 1))	0.00011712
342	(((0, 2), 1), ((0, 4), 1), ((0, 6), 1), ((1, 3), 1))	0.000116441
343	(((0, 2), 1), ((1, 2), 1), ((1, 4), 1), ((1, 5), 1))	0.000115083
344	(((0, 4), 1), ((1, 2), 1), ((1, 5), 1), ((1, 8), 1))	0.000114743
345	(((0, 4), 1), ((1, 4), 1), ((1, 7), 1))	0.000113386
346	(((0, 0), 1), ((0, 1), 1), ((0, 3), 1), ((1, 4), 1))	0.000111688
347	(((0, 3), 1), ((0, 5), 1), ((1, 3), 1))	0.000111009
348	(((0, 2), 1), ((1, 2), 1), ((1, 6), 1), ((1, 8), 1))	0.00011033
349	(((0, 3), 1), ((1, 2), 1), ((1, 4), 1), ((1, 5), 1))	0.00011033
350	(((0, 0), 1), ((1, 5), 1))	0.00011033
351	(((0, 2), 1), ((0, 4), 1), ((0, 6), 1), ((1, 4), 1))	0.000109991
352	(((0, 3), 1), ((1, 2), 1), ((1, 4), 2))	0.000109651
353	(((0, 0), 1), ((0, 4), 2))	0.000109651
354	(((0, 1), 1), ((0, 4), 1), ((1, 0), 1), ((1, 5), 1))	0.000109651
355	(((1, 0), 1), ((1, 2), 1), ((1, 3), 1))	0.000107614
356	(((0, 2), 1), ((1, 2), 1), ((1, 5), 1), ((1, 8), 1))	0.000106935
357	(((0, 3), 1), ((1, 2), 1), ((1, 6), 2))	0.000106257
358	(((0, 0), 1), ((0, 3), 1), ((1, 0), 1), ((1, 5), 1))	0.000105917
359	(((1, 1), 1), ((1, 2), 1), ((1, 6), 1))	0.000105578
360	(((0, 3), 2),)	0.000105578
361	(((0, 1), 1), ((0, 4), 2), ((1, 5), 1))	0.000105238
362	(((0, 4), 1), ((1, 2), 1), ((1, 4), 1), ((1, 7), 1))	0.000105238
363	(((0, 3), 1), ((1, 2), 1), ((1, 5), 1), ((1, 6), 1))	0.000104899
364	(((0, 3), 1), ((1, 2), 1), ((1, 5), 1), ((1, 8), 1))	0.00010422
365	(((0, 2), 1), ((0, 4), 1), ((0, 5), 1), ((1, 4), 1))	0.000103541
366	(((0, 1), 1), ((0, 3), 1), ((0, 4), 1), ((0, 6), 1))	0.000103541
367	(((0, 2), 1), ((0, 4), 1), ((1, 0), 1), ((1, 5), 1))	0.000102183
368	(((0, 0), 1), ((0, 1), 1), ((0, 4), 1), ((1, 2), 1))	0.000101843
369	(((0, 0), 1), ((1, 0), 1), ((1, 3), 1))	0.000101504
370	(((0, 4), 1), ((1, 2), 1), ((1, 4), 1), ((1, 5), 1))	0.000100825
371	(((0, 5), 1), ((1, 2), 1), ((1, 5), 2))	9.9467e-05
372	(((0, 4), 1), ((1, 2), 1), ((1, 5), 1), ((1, 6), 1))	9.9467e-05
373	(((0, 2), 1), ((0, 4), 2), ((1, 4), 1))	9.9467e-05
374	(((1, 2), 2), ((1, 6), 1))	9.9467e-05
375	(((0, 1), 1), ((0, 4), 1), ((1, 5), 1))	9.91275e-05
376	(((1, 2), 1), ((1, 6), 1), ((1, 7), 1))	9.91275e-05
377	(((0, 2), 1), ((0, 4), 1), ((0, 5), 1), ((1, 3), 1))	9.84486e-05
378	(((0, 2), 1), ((1, 2), 1), ((1, 5), 1), ((1, 6), 1))	9.84486e-05
379	(((0, 1), 1), ((0, 3), 1), ((1, 3), 1), ((1, 5), 1))	9.77696e-05
380	(((1, 2), 1), ((1, 3), 1), ((1, 6), 1))	9.70906e-05
381	(((0, 2), 1), ((0, 4), 1), ((0, 8), 1))	9.64117e-05
382	(((1, 0), 1), ((1, 5), 1))	9.64117e-05
383	(((0, 2), 1), ((1, 2), 1), ((1, 4), 2))	9.57327e-05
384	(((0, 2), 1), ((0, 4), 1), ((0, 6), 1), ((1, 2), 1))	9.53933e-05
385	(((0, 2), 1), ((0, 6), 1), ((1, 1), 1), ((1, 4), 1))	9.43748e-05
386	(((0, 1), 1), ((0, 3), 1), ((0, 5), 1))	9.43748e-05
387	(((0, 0), 1), ((0, 1), 1), ((0, 3), 1), ((1, 2), 1))	9.43748e-05
388	(((0, 5), 1), ((1, 0), 1), ((1, 2), 1), ((1, 3), 1))	9.40353e-05
389	(((0, 3), 1), ((0, 6), 1), ((1, 0), 1), ((1, 4), 1))	9.36959e-05
390	(((0, 4), 1), ((1, 2), 1), ((1, 4), 1), ((1, 6), 1))	9.30169e-05
391	(((0, 3), 1), ((1, 0), 1), ((1, 1), 1), ((1, 4), 1))	9.30169e-05
392	(((0, 5), 1), ((1, 2), 1), ((1, 5), 1), ((1, 6), 1))	9.26774e-05
393	(((0, 2), 2),)	9.098e-05
394	(((0, 2), 1), ((0, 5), 2), ((1, 4), 1))	9.06406e-05
395	(((0, 0), 2), ((0, 2), 1), ((1, 4), 1))	9.03011e-05
396	(((0, 3), 1), ((1, 2), 1), ((1, 6), 1), ((1, 8), 1))	8.99616e-05
397	(((0, 3), 1), ((0, 6), 1), ((1, 1), 1), ((1, 4), 1))	8.96221e-05
398	(((0, 3), 1), ((0, 5), 1), ((1, 4), 1))	8.86037e-05
399	(((0, 0), 1), ((0, 4), 1), ((1, 1), 1), ((1, 5), 1))	8.75853e-05
400	(((0, 2), 1), ((0, 5), 1), ((1, 5), 1))	8.75853e-05
401	(((0, 0), 1), ((0, 3), 2), ((1, 5), 1))	8.72458e-05
402	(((0, 1), 1), ((0, 3), 2), ((0, 6), 1))	8.72458e-05
403	(((0, 3), 1), ((1, 0), 2), ((1, 2), 1))	8.72458e-05
404	(((0, 1), 1), ((0, 3), 1), ((1, 5), 1))	8.65668e-05
405	(((0, 0), 1), ((0, 3), 2), ((0, 6), 1))	8.65668e-05
406	(((0, 2), 1), ((0, 4), 2), ((1, 2), 1))	8.62274e-05
407	(((0, 2), 1), ((0, 4), 1), ((1, 5), 1))	8.52089e-05
408	(((0, 2), 1), ((0, 5), 2), ((1, 3), 1))	8.3851e-05
409	(((0, 0), 1), ((0, 2), 1), ((1, 3), 1), ((1, 5), 1))	8.35115e-05
410	(((0, 0), 1), ((0, 3), 1), ((1, 5), 1))	8.35115e-05
411	(((0, 5), 1), ((1, 3), 1), ((1, 5), 1))	8.21536e-05
412	(((0, 3), 1), ((1, 2), 1), ((1, 5), 1), ((1, 7), 1))	8.04562e-05
413	(((0, 1), 1), ((0, 3), 1), ((1, 0), 1), ((1, 5), 1))	8.01168e-05
414	(((0, 3), 1), ((1, 0), 1), ((1, 1), 1), ((1, 3), 1))	7.90983e-05
415	(((1, 2), 1), ((1, 6), 2))	7.90983e-05
416	(((0, 5), 1), ((1, 2), 1), ((1, 5), 1), ((1, 8), 1))	7.87588e-05
417	(((0, 1), 1), ((0, 5), 2))	7.87588e-05
418	(((0, 1), 1), ((0, 5), 1), ((1, 0), 1), ((1, 4), 1))	7.84194e-05
419	(((1, 3), 1), ((1, 4), 1))	7.84194e-05
420	(((0, 0), 1), ((0, 2), 2), ((1, 3), 1))	7.80799e-05
421	(((0, 2), 1), ((0, 4), 1), ((0, 5), 1), ((1, 2), 1))	7.77404e-05
422	(((0, 3), 1), ((0, 6), 1), ((1, 2), 1), ((1, 5), 1))	7.70615e-05
423	(((0, 0), 1), ((0, 2), 1), ((1, 0), 1), ((1, 5), 1))	7.70615e-05
424	(((0, 4), 1), ((1, 2), 1), ((1, 4), 2))	7.63825e-05
425	(((0, 5), 1), ((1, 2), 1), ((1, 4), 1), ((1, 5), 1))	7.63825e-05
426	(((0, 1), 1), ((0, 3), 2), ((1, 5), 1))	7.53641e-05
427	(((0, 0), 1), ((0, 2), 1), ((0, 5), 1), ((1, 3), 1))	7.40062e-05
428	(((0, 0), 1), ((0, 2), 1), ((0, 5), 1), ((1, 4), 1))	7.36667e-05
429	(((0, 3), 1), ((0, 6), 2))	7.33272e-05
430	(((0, 2), 1), ((1, 0), 1), ((1, 2), 2))	7.29877e-05
431	(((0, 2), 1), ((1, 2), 1), ((1, 5), 1), ((1, 7), 1))	7.26482e-05
432	(((1, 2), 1), ((1, 3), 1))	7.23088e-05
433	(((0, 2), 1), ((1, 0), 2), ((1, 2), 1))	7.16298e-05
434	(((1, 2), 1), ((1, 4), 2))	7.12903e-05
435	(((1, 1), 1), ((1, 6), 1))	7.12903e-05
436	(((0, 2), 1), ((0, 5), 1), ((0, 7), 1), ((1, 3), 1))	7.09509e-05
437	(((0, 2), 1), ((0, 6), 1), ((1, 2), 1), ((1, 5), 1))	7.06114e-05
438	(((1, 2), 1), ((1, 6), 1), ((1, 8), 1))	7.06114e-05
439	(((1, 2), 1), ((1, 4), 1), ((1, 7), 1))	7.02719e-05
440	(((0, 2), 1), ((1, 2), 1), ((1, 4), 1), ((1, 8), 1))	7.02719e-05
441	(((0, 2), 1), ((0, 4), 1), ((0, 5), 1), ((1, 5), 1))	6.8914e-05
442	(((0, 0), 1), ((0, 3), 1), ((0, 6), 1), ((1, 4), 1))	6.85745e-05
443	(((0, 2), 1), ((0, 6), 1), ((1, 1), 1), ((1, 3), 1))	6.8235e-05
444	(((0, 1), 1), ((0, 5), 1), ((1, 1), 1), ((1, 3), 1))	6.78956e-05
445	(((0, 3), 1), ((1, 0), 2), ((1, 4), 1))	6.78956e-05
446	(((1, 1), 1), ((1, 4), 2), ((1, 7), 1))	6.78956e-05
447	(((0, 0), 1), ((0, 2), 1), ((0, 3), 1), ((1, 5), 1))	6.72166e-05
448	(((0, 4), 1), ((1, 2), 1), ((1, 5), 1), ((1, 7), 1))	6.65376e-05
449	(((0, 3), 1), ((0, 5), 1), ((1, 2), 1))	6.65376e-05
450	(((0, 2), 1), ((0, 3), 1), ((0, 4), 1))	6.65376e-05
451	(((0, 5), 1), ((1, 0), 1), ((1, 4), 2))	6.58587e-05
452	(((0, 3), 1), ((1, 0), 1), ((1, 2), 2))	6.51797e-05
453	(((0, 3), 1), ((1, 2), 1), ((1, 4), 1), ((1, 8), 1))	6.45008e-05
454	(((0, 4), 1), ((1, 2), 1), ((1, 3), 1), ((1, 6), 1))	6.41613e-05
455	(((0, 3), 1), ((1, 4), 1), ((1, 6), 1))	6.38218e-05
456	(((0, 0), 1), ((0, 3), 1), ((1, 0), 1))	6.38218e-05
457	(((0, 6), 1), ((1, 6), 1))	6.34823e-05
458	(((0, 1), 1), ((0, 2), 1), ((0, 3), 1))	6.31429e-05
459	(((0, 3), 1), ((1, 1), 1), ((1, 5), 2))	6.28034e-05
460	(((0, 1), 1), ((0, 5), 1), ((1, 0), 1), ((1, 2), 1))	6.28034e-05
461	(((0, 0), 1), ((1, 0), 1), ((1, 2), 1))	6.28034e-05
462	(((0, 0), 1), ((0, 2), 1), ((1, 0), 1))	6.24639e-05
463	(((0, 0), 1), ((0, 3), 1), ((1, 3), 1), ((1, 6), 1))	6.21244e-05
464	(((0, 2), 1), ((0, 5), 2), ((1, 2), 1))	6.1785e-05
465	(((0, 2), 1), ((0, 6), 1), ((1, 2), 1), ((1, 6), 1))	6.1785e-05
466	(((0, 2), 1), ((0, 5), 1), ((0, 8), 1), ((1, 3), 1))	6.14455e-05
467	(((0, 4), 1), ((1, 1), 1), ((1, 2), 1), ((1, 6), 1))	6.07665e-05
468	(((0, 4), 1), ((1, 0), 2), ((1, 3), 1))	6.07665e-05
469	(((0, 2), 1), ((1, 0), 1), ((1, 1), 1), ((1, 4), 1))	6.0427e-05
470	(((0, 1), 1), ((0, 4), 1), ((1, 3), 1), ((1, 6), 1))	5.90691e-05
471	(((0, 5), 1), ((1, 1), 1), ((1, 3), 2))	5.90691e-05
472	(((0, 3), 1), ((0, 6), 1), ((1, 1), 1), ((1, 3), 1))	5.87297e-05
473	(((0, 4), 1), ((1, 4), 1), ((1, 6), 1))	5.87297e-05
474	(((0, 3), 1), ((0, 5), 1), ((0, 6), 1), ((1, 3), 1))	5.87297e-05
475	(((0, 1), 1), ((0, 5), 1), ((1, 2), 1), ((1, 4), 1))	5.87297e-05
476	(((0, 2), 1), ((0, 5), 2), ((1, 5), 1))	5.83902e-05
477	(((0, 2), 1), ((0, 6), 1), ((1, 0), 1), ((1, 4), 1))	5.83902e-05
478	(((0, 0), 1), ((0, 2), 2), ((1, 2), 1))	5.77112e-05
479	(((0, 1), 1), ((0, 3), 1), ((0, 4), 1), ((0, 7), 1))	5.77112e-05
480	(((0, 2), 1), ((1, 1), 1), ((1, 5), 2))	5.73717e-05
481	(((0, 0), 1), ((0, 2), 1), ((1, 3), 1), ((1, 6), 1))	5.73717e-05
482	(((0, 2), 1), ((0, 5), 1), ((0, 8), 1), ((1, 4), 1))	5.73717e-05
483	(((0, 4), 1), ((1, 2), 1), ((1, 6), 2))	5.73717e-05
484	(((0, 0), 1), ((0, 2), 2), ((1, 4), 1))	5.73717e-05
485	(((0, 4), 1), ((1, 1), 1), ((1, 5), 2))	5.70323e-05
486	(((0, 0), 1), ((0, 2), 1), ((1, 5), 1))	5.70323e-05
487	(((0, 5), 1), ((1, 3), 1), ((1, 7), 1))	5.66928e-05
488	(((0, 4), 1), ((1, 2), 2), ((1, 6), 1))	5.66928e-05
489	(((0, 5), 1), ((1, 2), 1), ((1, 5), 1), ((1, 7), 1))	5.66928e-05
490	(((0, 4), 2),)	5.66928e-05
491	(((0, 1), 1), ((0, 4), 2), ((0, 7), 1))	5.63533e-05
492	(((0, 6), 1), ((1, 0), 1), ((1, 3), 1))	5.60138e-05
493	(((1, 1), 1), ((1, 3), 1), ((1, 4), 1), ((1, 7), 1))	5.49954e-05
494	(((0, 3), 1), ((0, 5), 1), ((0, 6), 1), ((1, 4), 1))	5.46559e-05
495	(((0, 2), 1), ((1, 0), 2), ((1, 4), 1))	5.46559e-05
496	(((0, 0), 2), ((0, 4), 1), ((1, 3), 1))	5.43164e-05
497	(((0, 0), 1), ((0, 2), 1), ((0, 5), 1), ((1, 2), 1))	5.43164e-05
498	(((0, 4), 1), ((1, 0), 1), ((1, 2), 1), ((1, 6), 1))	5.43164e-05
499	(((0, 1), 1), ((0, 4), 2), ((0, 6), 1))	5.43164e-05
500	(((0, 0), 1), ((0, 2), 1), ((0, 3), 1), ((0, 6), 1))	5.43164e-05
501	(((0, 2), 1), ((1, 0), 1), ((1, 1), 1), ((1, 3), 1))	5.3977e-05
502	(((0, 2), 1), ((0, 6), 1), ((0, 8), 1), ((1, 3), 1))	5.36375e-05
503	(((0, 2), 1), ((0, 4), 1), ((1, 3), 1), ((1, 6), 1))	5.3298e-05
504	(((0, 4), 1), ((1, 1), 1), ((1, 3), 1), ((1, 5), 1))	5.29585e-05
505	(((0, 0), 1), ((0, 3), 1), ((0, 6), 1), ((1, 3), 1))	5.26191e-05
506	(((0, 1), 1), ((0, 5), 1), ((1, 1), 1), ((1, 5), 1))	5.22796e-05
507	(((0, 2), 1), ((0, 5), 1), ((0, 7), 1), ((1, 4), 1))	5.19401e-05
508	(((0, 2), 1), ((1, 1), 1), ((1, 3), 1), ((1, 5), 1))	5.16006e-05
509	(((0, 4), 1), ((1, 2), 1), ((1, 6), 1), ((1, 7), 1))	5.12611e-05
510	(((0, 2), 1), ((0, 4), 1), ((0, 7), 1), ((1, 5), 1))	5.09217e-05
511	(((0, 6), 1), ((1, 1), 1), ((1, 4), 1))	5.09217e-05
512	(((1, 2), 1), ((1, 4), 1), ((1, 6), 1))	5.09217e-05
513	(((0, 2), 1), ((0, 5), 1), ((1, 3), 1), ((1, 6), 1))	5.02427e-05
514	(((0, 2), 1), ((0, 6), 1), ((1, 2), 1), ((1, 4), 1))	5.02427e-05
515	(((0, 4), 1), ((0, 5), 1))	5.02427e-05
516	(((0, 0), 1), ((0, 2), 1), ((0, 4), 1), ((1, 5), 1))	4.99032e-05
517	(((0, 3), 1), ((1, 0), 1), ((1, 3), 1), ((1, 7), 1))	4.99032e-05
518	(((0, 3), 1), ((0, 4), 2))	4.99032e-05
519	(((0, 3), 2), ((0, 4), 1))	4.99032e-05
520	(((0, 3), 1), ((0, 5), 1), ((1, 5), 1))	4.95638e-05
521	(((0, 3), 1), ((0, 6), 1), ((1, 0), 1), ((1, 2), 1))	4.88848e-05
522	(((0, 2), 1), ((0, 5), 1), ((0, 8), 1), ((1, 2), 1))	4.78664e-05
523	(((0, 1), 1), ((0, 5), 1), ((1, 2), 1), ((1, 6), 1))	4.75269e-05
524	(((0, 5), 1), ((1, 1), 1), ((1, 5), 2))	4.71874e-05
525	(((1, 3), 1), ((1, 6), 1), ((1, 7), 1))	4.68479e-05
526	(((0, 0), 1), ((0, 5), 1), ((1, 0), 1), ((1, 3), 1))	4.68479e-05
527	(((0, 2), 1), ((0, 6), 1), ((0, 8), 1))	4.6169e-05
528	(((0, 3), 1), ((1, 0), 1), ((1, 3), 1), ((1, 6), 1))	4.58295e-05
529	(((0, 3), 1), ((1, 1), 1), ((1, 3), 1), ((1, 5), 1))	4.549e-05
530	(((0, 4), 1), ((1, 2), 1), ((1, 4), 1), ((1, 8), 1))	4.549e-05
531	(((0, 5), 1), ((1, 2), 1), ((1, 4), 1), ((1, 7), 1))	4.549e-05
532	(((0, 4), 1), ((1, 0), 1), ((1, 1), 1), ((1, 4), 1))	4.549e-05
533	(((0, 3), 1), ((0, 6), 1), ((1, 2), 1), ((1, 4), 1))	4.51505e-05
534	(((0, 0), 1), ((0, 3), 1), ((0, 4), 1), ((1, 5), 1))	4.51505e-05
535	(((0, 0), 1), ((1, 2), 1), ((1, 6), 1))	4.51505e-05
536	(((0, 2), 2), ((0, 3), 1))	4.51505e-05
537	(((0, 0), 1), ((0, 5), 1), ((1, 2), 1), ((1, 5), 1))	4.48111e-05
538	(((0, 2), 1), ((0, 6), 1), ((0, 8), 1), ((1, 4), 1))	4.48111e-05
539	(((0, 3), 1), ((0, 5), 1), ((1, 3), 1), ((1, 5), 1))	4.48111e-05
540	(((0, 5), 1), ((1, 0), 1), ((1, 2), 1), ((1, 4), 1))	4.44716e-05
541	(((0, 3), 1), ((1, 3), 1), ((1, 5), 1), ((1, 6), 1))	4.41321e-05
542	(((0, 2), 1), ((0, 6), 1), ((1, 0), 1), ((1, 2), 1))	4.41321e-05
543	(((0, 1), 1), ((0, 4), 1), ((0, 5), 1), ((1, 4), 1))	4.41321e-05
544	(((1, 4), 2),)	4.41321e-05
545	(((0, 1), 1), ((0, 2), 1), ((0, 4), 1))	4.41321e-05
546	(((0, 2), 1), ((0, 3), 2))	4.34532e-05
547	(((1, 3), 2), ((1, 6), 1))	4.31137e-05
548	(((0, 4), 1), ((1, 2), 1), ((1, 6), 1), ((1, 8), 1))	4.31137e-05
549	(((0, 0), 1), ((0, 5), 1), ((1, 3), 1))	4.31137e-05
550	(((0, 0), 2), ((0, 4), 1), ((1, 4), 1))	4.27742e-05
551	(((0, 6), 1), ((1, 2), 1), ((1, 5), 1))	4.27742e-05
552	(((0, 3), 1), ((0, 6), 1), ((1, 5), 1))	4.27742e-05
553	(((0, 0), 1), ((0, 1), 1), ((0, 4), 1), ((1, 5), 1))	4.24347e-05
554	(((1, 3), 2),)	4.24347e-05
555	(((0, 0), 2), ((0, 3), 1), ((1, 5), 1))	4.20952e-05
556	(((0, 1), 1), ((0, 4), 1), ((0, 5), 1), ((1, 3), 1))	4.20952e-05
557	(((1, 0), 1), ((1, 2), 2))	4.20952e-05
558	(((0, 1), 1), ((0, 3), 1), ((1, 3), 1), ((1, 6), 1))	4.17558e-05
559	(((0, 3), 1), ((1, 0), 2))	4.17558e-05
560	(((0, 6), 1), ((1, 0), 1), ((1, 4), 1))	4.14163e-05
561	(((0, 2), 1), ((0, 5), 1), ((0, 7), 1), ((1, 2), 1))	4.14163e-05
562	(((0, 2), 1), ((0, 5), 1), ((0, 8), 1), ((1, 5), 1))	4.03979e-05
563	(((0, 0), 1), ((0, 4), 1), ((1, 5), 1))	4.03979e-05
564	(((0, 0), 1), ((0, 4), 1), ((0, 7), 1), ((1, 4), 1))	4.00584e-05
565	(((0, 3), 1), ((0, 5), 1), ((1, 0), 1), ((1, 5), 1))	3.97189e-05
566	(((0, 3), 1), ((0, 6), 1), ((1, 0), 1), ((1, 1), 1), ((1, 4), 1))	3.97189e-05
567	(((0, 3), 1), ((0, 6), 1), ((1, 2), 1), ((1, 6), 1))	3.93794e-05
568	(((0, 1), 1), ((0, 3), 1), ((0, 4), 1), ((1, 1), 1), ((1, 4), 1))	3.93794e-05
569	(((0, 0), 1), ((0, 2), 1), ((0, 5), 1), ((1, 5), 1))	3.93794e-05
570	(((0, 4), 1), ((1, 3), 1), ((1, 5), 1), ((1, 6), 1))	3.90399e-05
571	(((0, 1), 1), ((0, 5), 1), ((1, 4), 1))	3.90399e-05
572	(((0, 4), 1), ((0, 7), 1), ((1, 1), 1), ((1, 4), 2))	3.90399e-05
573	(((0, 4), 1), ((0, 6), 1), ((1, 2), 1))	3.87005e-05
574	(((0, 0), 1), ((0, 5), 1), ((1, 4), 1))	3.8361e-05
575	(((0, 2), 1), ((1, 3), 1), ((1, 5), 1), ((1, 6), 1))	3.80215e-05
576	(((0, 0), 1), ((1, 1), 1), ((1, 4), 1))	3.80215e-05
577	(((0, 3), 1), ((0, 5), 1), ((0, 6), 1), ((1, 2), 1))	3.7682e-05
578	(((0, 1), 1), ((0, 4), 1), ((0, 5), 1), ((1, 2), 1))	3.7682e-05
579	(((0, 4), 1), ((1, 0), 1), ((1, 2), 2))	3.73426e-05
580	(((1, 0), 1), ((1, 2), 1), ((1, 6), 1))	3.70031e-05
581	(((0, 0), 1), ((0, 2), 1), ((0, 6), 1), ((1, 3), 1))	3.66636e-05
582	(((0, 4), 1), ((0, 7), 1), ((1, 2), 1))	3.59846e-05
583	(((0, 5), 1), ((1, 1), 1), ((1, 3), 1), ((1, 5), 1))	3.46267e-05
584	(((0, 0), 2), ((0, 4), 1), ((1, 2), 1))	3.46267e-05
585	(((0, 2), 1), ((0, 4), 2), ((1, 5), 1))	3.46267e-05
586	(((0, 3), 1), ((1, 3), 1), ((1, 4), 1))	3.46267e-05
587	(((0, 4), 1), ((1, 1), 1))	3.46267e-05
588	(((0, 2), 1), ((0, 6), 1), ((0, 8), 1), ((1, 2), 1))	3.42873e-05
589	(((0, 0), 1), ((1, 1), 1), ((1, 3), 1))	3.42873e-05
590	(((1, 4), 1), ((1, 5), 1))	3.39478e-05
591	(((0, 0), 1), ((0, 4), 1), ((1, 3), 1), ((1, 5), 1))	3.36083e-05
592	(((0, 3), 1), ((0, 6), 1), ((1, 1), 1), ((1, 5), 1))	3.36083e-05
593	(((1, 3), 1), ((1, 4), 1), ((1, 6), 1))	3.32688e-05
594	(((0, 3), 1), ((0, 5), 2), ((1, 3), 1))	3.29293e-05
595	(((0, 2), 1), ((0, 5), 1), ((0, 7), 1), ((1, 5), 1))	3.25899e-05
596	(((0, 5), 1), ((1, 2), 1), ((1, 4), 1), ((1, 6), 1))	3.25899e-05
597	(((0, 3), 1), ((1, 4), 1), ((1, 8), 1))	3.25899e-05
598	(((0, 4), 1), ((1, 0), 1), ((1, 1), 1), ((1, 3), 1))	3.25899e-05
599	(((0, 0), 1), ((0, 5), 1), ((1, 1), 1), ((1, 4), 1))	3.25899e-05
600	(((0, 2), 1), ((1, 0), 2))	3.22504e-05
601	(((0, 3), 1), ((0, 4), 1), ((1, 3), 1))	3.19109e-05
602	(((0, 1), 1), ((0, 5), 1), ((1, 3), 1))	3.15714e-05
603	(((0, 0), 1), ((0, 4), 2), ((1, 3), 1))	3.15714e-05
604	(((0, 6), 1), ((1, 1), 1), ((1, 3), 1))	3.1232e-05
605	(((0, 4), 1), ((1, 0), 2), ((1, 2), 1))	3.08925e-05
606	(((0, 0), 1), ((0, 3), 1), ((0, 4), 1), ((0, 6), 1))	3.08925e-05
607	(((0, 0), 2), ((0, 2), 1), ((1, 0), 1), ((1, 3), 1))	3.08925e-05
608	(((0, 0), 1), ((0, 1), 1), ((0, 4), 1), ((1, 1), 1), ((1, 4), 1))	3.0553e-05
609	(((1, 1), 1), ((1, 4), 1), ((1, 5), 1))	3.0553e-05
610	(((0, 4), 1), ((1, 3), 1), ((1, 4), 1))	3.0553e-05
611	(((0, 0), 1), ((0, 4), 1), ((1, 0), 1))	3.0553e-05
612	(((0, 2), 1), ((0, 5), 1), ((0, 6), 1), ((1, 3), 1))	2.9874e-05
613	(((0, 3), 1), ((0, 6), 1), ((1, 1), 1), ((1, 4), 2))	2.9874e-05
614	(((0, 3), 1), ((0, 4), 1), ((0, 5), 1))	2.9874e-05
615	(((0, 2), 1), ((0, 3), 1), ((1, 4), 1))	2.9874e-05
616	(((0, 3), 1), ((0, 5), 2), ((1, 4), 1))	2.95346e-05
617	(((0, 2), 2), ((0, 4), 1))	2.95346e-05
618	(((0, 1), 1), ((0, 3), 1), ((1, 1), 1), ((1, 4), 2))	2.95346e-05
619	(((0, 5), 1), ((1, 2), 1), ((1, 4), 2))	2.91951e-05
620	(((0, 0), 1), ((0, 3), 1), ((0, 6), 1), ((1, 1), 1), ((1, 4), 1))	2.91951e-05
621	(((0, 1), 1), ((0, 4), 2), ((1, 1), 1), ((1, 4), 1))	2.91951e-05
622	(((0, 5), 1), ((1, 3), 1), ((1, 5), 1), ((1, 6), 1))	2.91951e-05
623	(((0, 0), 1), ((0, 5), 1))	2.91951e-05
624	(((0, 2), 1), ((0, 6), 1), ((1, 1), 1), ((1, 5), 1))	2.88556e-05
625	(((1, 0), 1), ((1, 4), 2))	2.88556e-05
626	(((0, 3), 1), ((0, 5), 2), ((1, 2), 1))	2.85161e-05
627	(((0, 1), 1), ((0, 3), 1), ((0, 4), 1), ((1, 0), 1), ((1, 3), 1))	2.85161e-05
628	(((1, 1), 1), ((1, 3), 1), ((1, 6), 1))	2.85161e-05
629	(((0, 3), 1), ((1, 1), 1))	2.85161e-05
630	(((0, 3), 1), ((0, 4), 1), ((1, 4), 1))	2.85161e-05
631	(((1, 0), 1), ((1, 2), 1), ((1, 4), 1))	2.85161e-05
632	(((0, 2), 1), ((0, 4), 1), ((0, 8), 1), ((1, 3), 1))	2.81767e-05
633	(((0, 0), 1), ((0, 5), 1), ((1, 2), 1))	2.81767e-05
634	(((0, 0), 1), ((0, 4), 1), ((1, 0), 1), ((1, 5), 1))	2.78372e-05
635	(((0, 3), 1), ((0, 4), 1), ((1, 2), 1))	2.78372e-05
636	(((1, 0), 1), ((1, 3), 2), ((1, 6), 1))	2.78372e-05
637	(((0, 1), 1), ((0, 3), 1), ((1, 1), 1), ((1, 3), 1), ((1, 4), 1))	2.74977e-05
638	(((0, 0), 1), ((0, 3), 1), ((0, 5), 1), ((1, 4), 1))	2.74977e-05
639	(((0, 0), 1), ((0, 2), 1), ((1, 0), 2), ((1, 3), 1))	2.74977e-05
640	(((0, 1), 1), ((0, 2), 2))	2.74977e-05
641	(((0, 2), 1), ((1, 3), 1), ((1, 4), 1))	2.71582e-05
642	(((0, 2), 1), ((1, 4), 1), ((1, 7), 1))	2.68187e-05
643	(((0, 1), 1), ((0, 4), 1), ((1, 1), 1), ((1, 4), 2))	2.68187e-05
644	(((0, 2), 1), ((0, 6), 1), ((1, 5), 1))	2.68187e-05
645	(((0, 3), 1), ((0, 6), 1), ((1, 0), 1), ((1, 1), 1), ((1, 3), 1))	2.68187e-05
646	(((1, 0), 1), ((1, 3), 2), ((1, 7), 1))	2.68187e-05
647	(((0, 2), 1), ((0, 5), 1), ((0, 6), 1), ((1, 4), 1))	2.64793e-05
648	(((1, 1), 1), ((1, 3), 1), ((1, 4), 1), ((1, 6), 1))	2.64793e-05
649	(((0, 1), 1), ((0, 4), 1), ((0, 5), 1), ((1, 5), 1))	2.61398e-05
650	(((0, 0), 1), ((0, 3), 1), ((0, 5), 1), ((1, 3), 1))	2.61398e-05
651	(((1, 2), 1), ((1, 4), 1), ((1, 8), 1))	2.61398e-05
652	(((0, 3), 1), ((0, 5), 1), ((0, 6), 1), ((1, 5), 1))	2.61398e-05
653	(((1, 2), 2),)	2.61398e-05
654	(((0, 3), 1), ((0, 6), 1), ((0, 8), 1))	2.61398e-05
655	(((0, 1), 1), ((0, 4), 1), ((1, 1), 1), ((1, 3), 1), ((1, 4), 1))	2.58003e-05
656	(((0, 0), 1), ((0, 3), 1), ((1, 3), 1), ((1, 7), 1))	2.58003e-05
657	(((0, 2), 1), ((1, 0), 1), ((1, 3), 1), ((1, 6), 1))	2.58003e-05
658	(((0, 1), 1), ((0, 3), 1), ((1, 0), 1))	2.58003e-05
659	(((0, 0), 1), ((0, 1), 1), ((0, 3), 1), ((1, 5), 1))	2.58003e-05
660	(((0, 2), 1), ((0, 4), 1), ((0, 8), 1), ((1, 4), 1))	2.54608e-05
661	(((0, 2), 1), ((0, 4), 1), ((0, 8), 1), ((1, 2), 1))	2.54608e-05
662	(((0, 3), 1), ((0, 4), 1), ((1, 0), 1))	2.51214e-05
663	(((1, 1), 1), ((1, 3), 2), ((1, 7), 1))	2.51214e-05
664	(((0, 0), 1), ((0, 5), 1), ((1, 1), 1), ((1, 5), 1))	2.47819e-05
665	(((0, 4), 1), ((1, 0), 2), ((1, 4), 1))	2.47819e-05
666	(((0, 1), 1), ((0, 3), 2), ((1, 0), 1), ((1, 3), 1))	2.47819e-05
667	(((0, 4), 1), ((0, 8), 1), ((1, 4), 1))	2.47819e-05
668	(((0, 0), 1), ((0, 4), 2), ((1, 4), 1))	2.47819e-05
669	(((0, 2), 1), ((0, 4), 1), ((1, 0), 1))	2.44424e-05
670	(((0, 0), 1), ((0, 3), 1), ((1, 0), 2), ((1, 3), 1))	2.44424e-05
671	(((0, 0), 1), ((0, 4), 1), ((1, 3), 1), ((1, 6), 1))	2.41029e-05
672	(((0, 1), 1), ((0, 4), 1), ((1, 0), 1))	2.41029e-05
673	(((0, 2), 1), ((0, 3), 1), ((1, 3), 1))	2.41029e-05
674	(((1, 1), 1), ((1, 4), 2), ((1, 6), 1))	2.41029e-05
675	(((0, 2), 1), ((0, 4), 1), ((0, 6), 1), ((1, 5), 1))	2.37634e-05
676	(((0, 1), 1), ((0, 3), 1), ((1, 0), 1), ((1, 1), 1), ((1, 4), 1))	2.37634e-05
677	(((0, 3), 3),)	2.37634e-05
678	(((0, 6), 1), ((1, 2), 1), ((1, 6), 1))	2.3424e-05
679	(((0, 0), 1), ((0, 3), 1), ((0, 6), 1))	2.3424e-05
680	(((0, 2), 1), ((1, 0), 1), ((1, 3), 1), ((1, 7), 1))	2.3424e-05
681	(((0, 0), 1), ((0, 3), 1), ((0, 6), 1), ((1, 2), 1))	2.3424e-05
682	(((1, 3), 1), ((1, 6), 2))	2.3424e-05
683	(((1, 2), 1), ((1, 4), 1), ((1, 5), 1))	2.3424e-05
684	(((0, 4), 1), ((1, 2), 1), ((1, 3), 1))	2.3424e-05
685	(((0, 0), 2), ((0, 3), 1), ((1, 0), 1), ((1, 3), 1))	2.3424e-05
686	(((0, 3), 1), ((1, 3), 1), ((1, 5), 2))	2.30845e-05
687	(((0, 2), 1), ((0, 4), 1), ((1, 1), 1), ((1, 3), 1), ((1, 4), 1))	2.30845e-05
688	(((0, 0), 1), ((0, 2), 1), ((1, 3), 1), ((1, 7), 1))	2.30845e-05
689	(((1, 3), 1), ((1, 4), 1), ((1, 7), 1))	2.30845e-05
690	(((0, 0), 1), ((0, 5), 1), ((1, 1), 1), ((1, 3), 1))	2.30845e-05
691	(((0, 0), 1), ((0, 3), 1), ((1, 1), 1), ((1, 3), 1), ((1, 4), 1))	2.30845e-05
692	(((0, 2), 1), ((1, 1), 1))	2.30845e-05
693	(((0, 0), 1), ((0, 4), 1), ((0, 6), 1), ((1, 4), 1))	2.30845e-05
694	(((0, 3), 1), ((0, 5), 1), ((0, 7), 1))	2.2745e-05
695	(((0, 1), 1), ((0, 3), 1), ((1, 0), 1), ((1, 1), 1), ((1, 3), 1))	2.2745e-05
696	(((0, 0), 2), ((0, 2), 1), ((1, 5), 1))	2.2745e-05
697	(((0, 3), 1), ((0, 5), 2), ((1, 5), 1))	2.24055e-05
698	(((0, 3), 1), ((0, 7), 1), ((1, 2), 1))	2.24055e-05
699	(((1, 3), 2), ((1, 7), 1))	2.24055e-05
700	(((0, 2), 1), ((0, 5), 1), ((0, 6), 1), ((1, 2), 1))	2.24055e-05
701	(((0, 1), 1), ((0, 4), 1), ((1, 0), 1), ((1, 1), 1), ((1, 4), 1))	2.24055e-05
702	(((0, 6), 1), ((1, 0), 1), ((1, 2), 1))	2.24055e-05
703	(((0, 0), 1), ((0, 2), 1), ((0, 6), 1), ((1, 2), 1))	2.24055e-05
704	(((0, 0), 2), ((0, 2), 1), ((1, 0), 1), ((1, 2), 1))	2.24055e-05
705	(((0, 2), 1), ((0, 4), 1), ((1, 1), 1), ((1, 4), 2))	2.20661e-05
706	(((0, 6), 1), ((1, 0), 1), ((1, 3), 2))	2.20661e-05
707	(((0, 0), 1), ((0, 2), 1), ((0, 4), 1), ((1, 1), 1), ((1, 3), 1))	2.20661e-05
708	(((0, 1), 1), ((0, 3), 1), ((0, 4), 1), ((1, 1), 1), ((1, 3), 1))	2.20661e-05
709	(((0, 0), 1), ((1, 2), 1), ((1, 4), 1))	2.20661e-05
710	(((0, 0), 1), ((1, 2), 1), ((1, 5), 1))	2.20661e-05
711	(((1, 2), 1), ((1, 3), 1), ((1, 7), 1))	2.17266e-05
712	(((0, 0), 1), ((0, 3), 1), ((1, 1), 1), ((1, 4), 2))	2.17266e-05
713	(((0, 0), 1), ((0, 1), 1), ((0, 3), 1), ((1, 1), 1), ((1, 4), 1))	2.17266e-05
714	(((0, 4), 1), ((1, 0), 1), ((1, 3), 1), ((1, 7), 1))	2.17266e-05
715	(((0, 4), 1), ((1, 4), 1), ((1, 8), 1))	2.17266e-05
716	(((0, 0), 1), ((0, 3), 1), ((0, 5), 1))	2.17266e-05
717	(((0, 0), 1), ((0, 3), 1), ((0, 6), 1), ((1, 1), 1), ((1, 3), 1))	2.13871e-05
718	(((1, 2), 1), ((1, 3), 1), ((1, 4), 1))	2.13871e-05
719	(((0, 4), 1), ((1, 0), 2))	2.13871e-05
720	(((1, 3), 1), ((1, 6), 1), ((1, 8), 1))	2.10476e-05
721	(((0, 2), 1), ((1, 2), 1), ((1, 3), 1))	2.10476e-05
722	(((0, 2), 1), ((0, 3), 1), ((0, 5), 1))	2.10476e-05
723	(((0, 0), 1), ((0, 2), 2), ((0, 6), 1))	2.10476e-05
724	(((1, 3), 1), ((1, 7), 2))	2.07081e-05
725	(((0, 1), 1), ((0, 4), 2), ((1, 0), 1), ((1, 3), 1))	2.07081e-05
726	(((0, 0), 1), ((0, 4), 1), ((0, 5), 1))	2.07081e-05
727	(((0, 3), 1), ((1, 2), 1), ((1, 3), 1))	2.07081e-05
728	(((0, 2), 1), ((0, 4), 2), ((0, 7), 1))	2.03687e-05
729	(((0, 4), 2), ((1, 4), 1))	2.03687e-05
730	(((0, 3), 1), ((1, 3), 2))	2.03687e-05
731	(((1, 3), 2), ((1, 4), 1))	2.03687e-05
732	(((0, 5), 2),)	2.03687e-05
733	(((0, 0), 1), ((0, 5), 1), ((1, 5), 1))	2.03687e-05
734	(((0, 2), 1), ((1, 3), 1), ((1, 5), 2))	2.00292e-05
735	(((0, 0), 1), ((0, 2), 1), ((0, 4), 1), ((1, 1), 1), ((1, 4), 1))	2.00292e-05
736	(((0, 0), 1), ((0, 2), 1), ((0, 3), 1), ((1, 0), 1), ((1, 3), 1))	2.00292e-05
737	(((0, 0), 1), ((0, 2), 2), ((1, 5), 1))	1.96897e-05
738	(((0, 0), 1), ((0, 2), 1), ((0, 6), 1), ((1, 4), 1))	1.96897e-05
739	(((0, 0), 1), ((0, 3), 2), ((1, 0), 1), ((1, 3), 1))	1.96897e-05
740	(((0, 0), 1), ((0, 5), 1), ((1, 2), 1), ((1, 4), 1))	1.96897e-05
741	(((0, 4), 1), ((0, 6), 1))	1.96897e-05
742	(((0, 0), 1), ((0, 1), 1), ((0, 3), 1), ((1, 1), 1), ((1, 3), 1))	1.93502e-05
743	(((0, 3), 1), ((0, 6), 1), ((1, 0), 1), ((1, 3), 1), ((1, 7), 1))	1.93502e-05
744	(((0, 1), 1), ((1, 3), 1))	1.93502e-05
745	(((0, 1), 1), ((0, 5), 1), ((1, 3), 1), ((1, 5), 1))	1.90108e-05
746	(((0, 3), 1), ((0, 6), 1), ((0, 8), 1), ((1, 3), 1))	1.90108e-05
747	(((0, 5), 1), ((1, 2), 1), ((1, 4), 1), ((1, 8), 1))	1.90108e-05
748	(((0, 6), 1), ((1, 2), 1), ((1, 4), 1))	1.90108e-05
749	(((0, 4), 1), ((1, 0), 1), ((1, 3), 1), ((1, 6), 1))	1.90108e-05
750	(((0, 1), 1), ((0, 3), 2), ((1, 1), 1), ((1, 4), 1))	1.90108e-05
751	(((0, 0), 1), ((1, 0), 1), ((1, 4), 1))	1.90108e-05
752	(((0, 2), 1), ((0, 3), 1), ((1, 1), 1))	1.90108e-05
753	(((1, 0), 1), ((1, 3), 1), ((1, 4), 1), ((1, 7), 1))	1.90108e-05
754	(((1, 1), 1), ((1, 3), 2), ((1, 6), 1))	1.90108e-05
755	(((0, 0), 1), ((0, 3), 2), ((0, 6), 1), ((1, 4), 1))	1.86713e-05
756	(((0, 0), 1),)	1.86713e-05
757	(((0, 6), 1), ((1, 1), 1), ((1, 5), 1))	1.83318e-05
758	(((0, 2), 1), ((1, 4), 1), ((1, 6), 1))	1.83318e-05
759	(((0, 1), 1), ((0, 5), 1), ((1, 2), 1))	1.83318e-05
760	(((0, 1), 1), ((0, 5), 1), ((1, 0), 1), ((1, 5), 1))	1.83318e-05
761	(((1, 1), 1), ((1, 2), 1))	1.83318e-05
762	(((0, 0), 1), ((0, 2), 1), ((1, 0), 2), ((1, 2), 1))	1.83318e-05
763	(((0, 0), 1), ((0, 3), 1), ((0, 5), 1), ((1, 2), 1))	1.83318e-05
764	(((0, 0), 1), ((0, 3), 1), ((0, 5), 1), ((1, 5), 1))	1.83318e-05
765	(((0, 2), 3),)	1.83318e-05
766	(((0, 3), 1), ((0, 6), 1), ((1, 0), 1), ((1, 3), 1), ((1, 6), 1))	1.79923e-05
767	(((0, 1), 1), ((0, 3), 1), ((1, 0), 2), ((1, 3), 1))	1.79923e-05
768	(((0, 1), 1), ((1, 4), 1))	1.79923e-05
769	(((0, 0), 1), ((0, 3), 1), ((0, 4), 1), ((0, 7), 1))	1.79923e-05
770	(((0, 5), 1), ((1, 2), 1), ((1, 6), 2))	1.79923e-05
771	(((0, 3), 1), ((0, 5), 1), ((1, 3), 1), ((1, 6), 1))	1.76528e-05
772	(((0, 2), 1), ((0, 3), 1), ((1, 0), 1))	1.76528e-05
773	(((0, 2), 1), ((0, 6), 2))	1.73134e-05
774	(((0, 1), 1), ((0, 3), 1), ((0, 4), 1), ((1, 0), 1), ((1, 4), 1))	1.73134e-05
775	(((0, 4), 1), ((1, 3), 1), ((1, 5), 2))	1.73134e-05
776	(((0, 3), 1), ((1, 0), 1), ((1, 6), 1))	1.73134e-05
777	(((0, 2), 1), ((0, 3), 1), ((1, 2), 1))	1.73134e-05
778	(((0, 4), 1), ((0, 5), 1), ((1, 4), 1))	1.73134e-05
779	(((0, 2), 1), ((0, 4), 1), ((1, 0), 1), ((1, 1), 1), ((1, 4), 1))	1.69739e-05
780	(((0, 0), 1), ((0, 4), 2), ((1, 2), 1))	1.69739e-05
781	(((0, 0), 1), ((0, 2), 1), ((0, 4), 1), ((1, 2), 1), ((1, 4), 1))	1.69739e-05
782	(((0, 1), 1), ((0, 4), 2), ((1, 1), 1), ((1, 3), 1))	1.69739e-05
783	(((0, 4), 2), ((0, 5), 1))	1.69739e-05
784	(((0, 1), 1), ((0, 2), 1))	1.69739e-05
785	(((0, 0), 1), ((1, 3), 1), ((1, 4), 1))	1.69739e-05
786	(((0, 0), 2), ((1, 3), 1))	1.69739e-05
787	(((0, 1), 1), ((0, 3), 1), ((0, 4), 1), ((0, 6), 1), ((1, 4), 1))	1.66344e-05
788	(((0, 3), 1), ((0, 4), 1), ((1, 1), 1))	1.66344e-05
789	(((0, 4), 1), ((0, 7), 1), ((1, 1), 1), ((1, 3), 1), ((1, 4), 1))	1.66344e-05
790	(((1, 2), 1), ((1, 4), 2), ((1, 7), 1))	1.66344e-05
791	(((0, 1), 1), ((0, 3), 1), ((1, 0), 1), ((1, 3), 2))	1.62949e-05
792	(((0, 0), 1), ((0, 3), 2), ((0, 6), 1), ((1, 3), 1))	1.62949e-05
793	(((0, 1), 1), ((0, 3), 2), ((0, 7), 1))	1.62949e-05
794	(((0, 2), 1), ((0, 4), 1), ((1, 1), 1))	1.62949e-05
795	(((0, 0), 1), ((0, 3), 1), ((1, 0), 1), ((1, 3), 1), ((1, 4), 1))	1.59555e-05
796	(((0, 1), 1), ((0, 5), 1), ((1, 5), 1))	1.59555e-05
797	(((0, 0), 1), ((0, 1), 1), ((0, 3), 1), ((1, 2), 1), ((1, 6), 1))	1.59555e-05
798	(((0, 3), 1), ((0, 6), 1), ((0, 8), 1), ((1, 1), 1), ((1, 4), 1))	1.59555e-05
799	(((0, 1), 1), ((0, 2), 1), ((1, 3), 1))	1.59555e-05
800	(((0, 3), 2), ((1, 3), 1))	1.59555e-05
801	(((0, 2), 1), ((0, 3), 1), ((1, 5), 1))	1.59555e-05
802	(((0, 4), 3),)	1.59555e-05
803	(((0, 3), 1), ((1, 4), 1), ((1, 5), 1))	1.59555e-05
804	(((0, 4), 1), ((0, 6), 1), ((1, 1), 1), ((1, 4), 2))	1.59555e-05
805	(((0, 0), 1), ((0, 3), 1), ((1, 0), 1), ((1, 3), 2))	1.5616e-05
806	(((0, 2), 1), ((0, 4), 1), ((1, 0), 1), ((1, 2), 1), ((1, 4), 1))	1.5616e-05
807	(((0, 1), 1), ((0, 4), 1), ((1, 0), 1), ((1, 3), 1), ((1, 4), 1))	1.5616e-05
808	(((0, 5), 1), ((1, 3), 1), ((1, 5), 2))	1.5616e-05
809	(((0, 0), 1), ((0, 3), 2), ((0, 6), 1), ((1, 2), 1))	1.5616e-05
810	(((0, 0), 1), ((0, 3), 1), ((0, 6), 1), ((1, 3), 1), ((1, 6), 1))	1.5616e-05
811	(((0, 1), 1), ((0, 3), 1), ((0, 4), 1), ((1, 0), 1), ((1, 2), 1))	1.5616e-05
812	(((1, 4), 1), ((1, 6), 1))	1.5616e-05
813	(((0, 0), 2), ((0, 3), 1), ((1, 0), 1), ((1, 2), 1))	1.5616e-05
814	(((0, 1), 1), ((0, 3), 1), ((0, 4), 1), ((0, 6), 1), ((1, 3), 1))	1.52765e-05
815	(((0, 4), 1), ((0, 7), 1), ((1, 0), 1), ((1, 1), 1), ((1, 4), 1))	1.52765e-05
816	(((1, 5), 2),)	1.52765e-05
817	(((0, 3), 2), ((1, 4), 1))	1.52765e-05
818	(((0, 3), 1), ((0, 6), 1), ((0, 7), 1))	1.52765e-05
819	(((0, 5), 1), ((1, 0), 1), ((1, 2), 2))	1.52765e-05
820	(((0, 4), 1), ((0, 8), 1), ((1, 3), 1))	1.52765e-05
821	(((0, 3), 1), ((0, 4), 1), ((1, 5), 1))	1.52765e-05
822	(((0, 2), 1), ((0, 3), 1), ((0, 4), 2))	1.52765e-05
823	(((0, 0), 1), ((0, 1), 1), ((0, 5), 1), ((1, 4), 1))	1.4937e-05
824	(((0, 1), 1), ((0, 3), 2), ((1, 1), 1), ((1, 3), 1))	1.4937e-05
825	(((1, 2), 1), ((1, 5), 1), ((1, 6), 1))	1.4937e-05
826	(((0, 3), 1), ((0, 4), 1), ((0, 6), 1))	1.4937e-05
827	(((0, 2), 2), ((1, 4), 1))	1.4937e-05
828	(((0, 3), 1), ((1, 3), 1), ((1, 6), 2))	1.45975e-05
829	(((0, 2), 1), ((0, 4), 1), ((0, 7), 1), ((1, 0), 1), ((1, 3), 1))	1.45975e-05
830	(((0, 1), 1), ((1, 3), 1), ((1, 4), 1))	1.45975e-05
831	(((0, 1), 1), ((0, 3), 1), ((1, 1), 1), ((1, 3), 2))	1.42581e-05
832	(((0, 0), 1), ((0, 1), 1), ((0, 4), 1), ((1, 2), 1), ((1, 4), 1))	1.42581e-05
833	(((0, 0), 1), ((0, 2), 1), ((0, 5), 1))	1.42581e-05
834	(((0, 6), 1), ((1, 0), 1), ((1, 3), 1), ((1, 4), 1))	1.42581e-05
835	(((0, 0), 1), ((0, 1), 1), ((0, 4), 1), ((1, 3), 1), ((1, 6), 1))	1.42581e-05
836	(((0, 0), 1), ((0, 1), 1), ((0, 4), 1), ((1, 1), 1), ((1, 3), 1))	1.42581e-05
837	(((0, 1), 1), ((0, 4), 1), ((1, 0), 1), ((1, 1), 1), ((1, 3), 1))	1.42581e-05
838	(((0, 1), 1), ((0, 3), 2), ((1, 0), 1), ((1, 2), 1))	1.42581e-05
839	(((1, 1), 1), ((1, 2), 1), ((1, 3), 1))	1.42581e-05
840	(((0, 1), 1), ((0, 2), 1), ((1, 4), 1))	1.42581e-05
841	(((0, 3), 1), ((1, 4), 2))	1.42581e-05
842	(((1, 0), 1), ((1, 1), 1), ((1, 4), 1))	1.42581e-05
843	(((0, 0), 1), ((0, 5), 1), ((1, 0), 1))	1.42581e-05
844	(((1, 0), 1),)	1.42581e-05
845	(((0, 3), 1), ((0, 6), 2), ((1, 3), 1))	1.39186e-05
846	(((0, 0), 2), ((0, 3), 1), ((1, 1), 1), ((1, 4), 1))	1.39186e-05
847	(((0, 4), 2), ((1, 0), 1))	1.39186e-05
848	(((0, 2), 1), ((1, 3), 2))	1.39186e-05
849	(((0, 2), 1), ((0, 3), 2), ((0, 4), 1))	1.39186e-05
850	(((0, 0), 2), ((1, 0), 1), ((1, 3), 1))	1.39186e-05
851	(((0, 2), 1), ((1, 3), 1), ((1, 6), 2))	1.35791e-05
852	(((0, 1), 1), ((0, 3), 1), ((1, 0), 1), ((1, 2), 1), ((1, 4), 1))	1.35791e-05
853	(((0, 0), 2), ((0, 4), 1), ((1, 5), 1))	1.35791e-05
854	(((0, 0), 1), ((0, 2), 1), ((0, 3), 1), ((0, 6), 1), ((1, 3), 1))	1.35791e-05
855	(((1, 1), 1), ((1, 3), 1), ((1, 5), 1))	1.35791e-05
856	(((0, 6), 1), ((1, 1), 1), ((1, 4), 1), ((1, 5), 1))	1.35791e-05
857	(((0, 1), 1), ((1, 2), 1))	1.35791e-05
858	(((1, 0), 1), ((1, 1), 1), ((1, 3), 1))	1.35791e-05
859	(((0, 2), 1), ((1, 4), 1), ((1, 5), 1))	1.35791e-05
860	(((1, 3), 1), ((1, 4), 2))	1.35791e-05
861	(((0, 2), 1), ((1, 3), 1), ((1, 6), 1), ((1, 7), 1))	1.32396e-05
862	(((0, 0), 1), ((0, 2), 1), ((1, 0), 1), ((1, 3), 2))	1.32396e-05
863	(((0, 1), 1), ((0, 4), 1), ((1, 0), 1), ((1, 2), 1), ((1, 6), 1))	1.32396e-05
864	(((0, 0), 1), ((0, 2), 1), ((0, 3), 1), ((0, 6), 1), ((1, 4), 1))	1.32396e-05
865	(((0, 0), 1), ((0, 2), 1), ((0, 4), 1), ((1, 2), 1), ((1, 6), 1))	1.32396e-05
866	(((0, 0), 2), ((1, 2), 1))	1.32396e-05
867	(((0, 2), 1), ((1, 4), 2))	1.32396e-05
868	(((0, 3), 2), ((0, 4), 2))	1.32396e-05
869	(((1, 2), 1), ((1, 5), 1), ((1, 7), 1))	1.32396e-05
870	(((0, 0), 1), ((0, 5), 1), ((1, 2), 1), ((1, 6), 1))	1.32396e-05
871	(((0, 1), 1), ((0, 3), 1), ((1, 3), 1), ((1, 7), 1))	1.29002e-05
872	(((0, 2), 1), ((0, 4), 1), ((1, 0), 1), ((1, 3), 1), ((1, 4), 1))	1.29002e-05
873	(((0, 1), 1), ((0, 3), 2), ((1, 0), 1), ((1, 4), 1))	1.29002e-05
874	(((0, 2), 1), ((0, 4), 1), ((0, 6), 1), ((0, 8), 1))	1.29002e-05
875	(((0, 5), 1), ((1, 0), 1), ((1, 6), 1))	1.29002e-05
876	(((0, 4), 1), ((1, 0), 1), ((1, 6), 1))	1.29002e-05
877	(((1, 2), 1), ((1, 5), 2))	1.29002e-05
878	(((0, 0), 1), ((0, 5), 1), ((1, 0), 1), ((1, 2), 1))	1.29002e-05
879	(((0, 0), 1), ((0, 2), 1), ((1, 1), 1), ((1, 4), 2))	1.29002e-05
880	(((1, 0), 1), ((1, 2), 1), ((1, 3), 1), ((1, 6), 1))	1.29002e-05
881	(((0, 5), 1), ((1, 1), 1), ((1, 2), 1), ((1, 6), 1))	1.25607e-05
882	(((0, 5), 1), ((1, 2), 2), ((1, 6), 1))	1.25607e-05
883	(((1, 3), 1), ((1, 7), 1), ((1, 8), 1))	1.25607e-05
884	(((0, 3), 1), ((0, 6), 1), ((0, 8), 1), ((1, 4), 1))	1.25607e-05
885	(((0, 3), 1), ((0, 6), 1), ((1, 3), 1), ((1, 5), 1))	1.25607e-05
886	(((0, 0), 1), ((0, 3), 1), ((1, 1), 1), ((1, 3), 2))	1.25607e-05
887	(((0, 1), 1), ((0, 4), 2), ((0, 7), 1), ((1, 3), 1))	1.25607e-05
888	(((0, 1), 1), ((0, 3), 1), ((0, 4), 1), ((0, 6), 1), ((1, 2), 1))	1.25607e-05
889	(((0, 1), 1), ((0, 3), 1), ((0, 4), 1), ((1, 2), 1), ((1, 4), 1))	1.25607e-05
890	(((0, 3), 1), ((1, 3), 1), ((1, 5), 1), ((1, 7), 1))	1.25607e-05
891	(((0, 1), 1), ((0, 2), 1), ((0, 4), 1), ((0, 7), 1))	1.25607e-05
892	(((0, 1), 1), ((1, 2), 1), ((1, 4), 1))	1.25607e-05
893	(((0, 3), 2), ((1, 0), 1))	1.25607e-05
894	(((0, 3), 1), ((0, 5), 1), ((1, 0), 1))	1.25607e-05
895	(((0, 5), 1), ((1, 3), 1), ((1, 4), 1))	1.25607e-05
896	(((0, 0), 1), ((1, 2), 1), ((1, 3), 1))	1.25607e-05
897	(((0, 0), 1), ((0, 2), 1), ((0, 4), 1), ((0, 6), 1))	1.25607e-05
898	(((0, 4), 1), ((1, 4), 2))	1.25607e-05
899	(((0, 6), 1), ((1, 0), 1))	1.25607e-05
900	(((1, 2), 1), ((1, 3), 1), ((1, 6), 1), ((1, 7), 1))	1.25607e-05
901	(((0, 0), 1), ((0, 1), 1), ((0, 3), 1), ((0, 4), 1))	1.25607e-05
902	(((0, 6), 1), ((1, 1), 1), ((1, 4), 2))	1.22212e-05
903	(((0, 6), 1), ((1, 3), 1), ((1, 6), 1))	1.22212e-05
904	(((0, 1), 1), ((0, 3), 1), ((1, 0), 1), ((1, 3), 1), ((1, 4), 1))	1.22212e-05
905	(((0, 1), 1), ((0, 3), 2), ((0, 6), 1), ((1, 4), 1))	1.22212e-05
906	(((1, 1), 1), ((1, 3), 1), ((1, 7), 1))	1.22212e-05
907	(((0, 0), 1), ((0, 1), 1), ((0, 3), 1), ((1, 3), 1), ((1, 6), 1))	1.22212e-05
908	(((0, 1), 1), ((0, 4), 2), ((1, 0), 1), ((1, 2), 1))	1.22212e-05
909	(((0, 0), 1), ((0, 3), 1), ((0, 6), 1), ((1, 3), 1), ((1, 7), 1))	1.22212e-05
910	(((0, 2), 1), ((0, 3), 1), ((0, 4), 1), ((0, 7), 1))	1.22212e-05
911	(((0, 1), 1), ((0, 2), 1), ((1, 2), 1))	1.22212e-05
912	(((1, 3), 1), ((1, 4), 1), ((1, 5), 1))	1.22212e-05
913	(((0, 5), 1), ((1, 1), 1))	1.22212e-05
914	(((0, 4), 1), ((1, 3), 2))	1.22212e-05
915	(((1, 0), 1), ((1, 4), 1), ((1, 5), 1))	1.22212e-05
916	(((0, 3), 1), ((1, 1), 1), ((1, 2), 1))	1.22212e-05
917	(((0, 1), 1), ((0, 2), 1), ((0, 3), 1), ((0, 4), 1))	1.22212e-05
918	(((0, 0), 1), ((0, 3), 2), ((0, 7), 1))	1.22212e-05
919	(((0, 0), 1), ((1, 4), 2))	1.22212e-05
920	(((0, 0), 1), ((0, 1), 1), ((0, 3), 1))	1.22212e-05
921	(((0, 2), 1), ((0, 5), 1), ((1, 0), 1), ((1, 6), 1))	1.22212e-05
922	(((0, 0), 2), ((0, 3), 1), ((1, 0), 1), ((1, 4), 1))	1.22212e-05
923	(((0, 5), 1), ((1, 2), 1), ((1, 3), 1), ((1, 6), 1))	1.18817e-05
924	(((0, 2), 1), ((0, 4), 1), ((1, 3), 1), ((1, 7), 1))	1.18817e-05
925	(((0, 0), 1), ((0, 1), 1), ((0, 3), 1), ((1, 2), 1), ((1, 4), 1))	1.18817e-05
926	(((0, 1), 1), ((0, 3), 1), ((0, 4), 1), ((0, 7), 1), ((1, 3), 1))	1.18817e-05
927	(((0, 1), 1), ((0, 4), 2), ((1, 2), 1), ((1, 4), 1))	1.18817e-05
928	(((0, 4), 1), ((1, 3), 1), ((1, 5), 1), ((1, 7), 1))	1.18817e-05
929	(((0, 0), 1), ((1, 3), 1), ((1, 5), 1))	1.18817e-05
930	(((0, 2), 1), ((1, 1), 1), ((1, 2), 1))	1.18817e-05
931	(((0, 1), 1), ((1, 2), 1), ((1, 3), 1))	1.18817e-05
932	(((0, 2), 1), ((0, 5), 1), ((1, 0), 1))	1.18817e-05
933	(((0, 3), 2), ((1, 2), 1))	1.18817e-05
934	(((0, 3), 1), ((0, 7), 1), ((1, 1), 1), ((1, 4), 2))	1.18817e-05
935	(((0, 1), 1), ((0, 2), 1), ((0, 5), 1))	1.18817e-05
936	(((1, 1), 1),)	1.18817e-05
937	(((0, 3), 1), ((1, 0), 1), ((1, 1), 1))	1.18817e-05
938	(((0, 0), 1), ((0, 5), 1), ((1, 0), 1), ((1, 4), 1))	1.18817e-05
939	(((0, 1), 1), ((0, 4), 2), ((0, 7), 1), ((1, 4), 1))	1.15422e-05
940	(((0, 1), 1), ((0, 4), 2), ((1, 0), 1), ((1, 4), 1))	1.15422e-05
941	(((0, 2), 1), ((0, 4), 1), ((1, 0), 1), ((1, 1), 1), ((1, 3), 1))	1.15422e-05
942	(((0, 0), 1), ((0, 2), 1), ((0, 6), 1), ((1, 1), 1), ((1, 4), 1))	1.15422e-05
943	(((0, 2), 1), ((0, 6), 1), ((0, 8), 1), ((1, 0), 1), ((1, 3), 1))	1.15422e-05
944	(((0, 0), 1), ((0, 2), 1), ((1, 1), 1), ((1, 3), 1), ((1, 4), 1))	1.15422e-05
945	(((0, 2), 2), ((1, 3), 1))	1.15422e-05
946	(((0, 0), 1), ((1, 3), 2))	1.15422e-05
947	(((1, 2), 1), ((1, 3), 1), ((1, 6), 2))	1.15422e-05
948	(((1, 1), 1), ((1, 2), 1), ((1, 4), 1))	1.15422e-05
949	(((0, 1), 1), ((0, 3), 1), ((1, 1), 1))	1.15422e-05
950	(((0, 3), 2), ((0, 5), 1))	1.15422e-05
951	(((0, 2), 1), ((0, 4), 1), ((0, 6), 1), ((0, 7), 1))	1.15422e-05
952	(((0, 0), 1), ((0, 3), 1), ((1, 0), 1), ((1, 1), 1), ((1, 4), 1))	1.15422e-05
953	(((0, 0), 1), ((0, 2), 1), ((0, 3), 1), ((0, 6), 1), ((1, 2), 1))	1.12028e-05
954	(((0, 1), 1), ((0, 3), 1), ((0, 5), 1), ((1, 4), 1))	1.12028e-05
955	(((0, 2), 1), ((0, 5), 1), ((0, 6), 1), ((1, 5), 1))	1.12028e-05
956	(((0, 1), 1), ((0, 3), 1), ((1, 0), 1), ((1, 2), 1), ((1, 6), 1))	1.12028e-05
957	(((0, 0), 1), ((0, 1), 1), ((0, 3), 1), ((1, 0), 1), ((1, 3), 1))	1.12028e-05
958	(((0, 0), 1), ((0, 1), 1), ((0, 4), 1), ((1, 2), 1), ((1, 6), 1))	1.12028e-05
959	(((1, 0), 2), ((1, 3), 1))	1.12028e-05
960	(((0, 4), 1), ((1, 2), 2))	1.12028e-05
961	(((1, 3), 2), ((1, 6), 1), ((1, 7), 1))	1.12028e-05
962	(((0, 0), 1), ((0, 3), 1), ((1, 0), 2), ((1, 2), 1))	1.12028e-05
963	(((0, 1), 1), ((0, 4), 1), ((1, 0), 1), ((1, 3), 2))	1.08633e-05
964	(((0, 3), 1), ((0, 6), 1), ((1, 0), 1), ((1, 2), 1), ((1, 4), 1))	1.08633e-05
965	(((0, 3), 1), ((0, 6), 2), ((1, 4), 1))	1.08633e-05
966	(((0, 3), 1), ((1, 1), 1), ((1, 3), 1), ((1, 4), 1), ((1, 7), 1))	1.08633e-05
967	(((0, 0), 1), ((0, 2), 1), ((1, 0), 1), ((1, 3), 1), ((1, 4), 1))	1.08633e-05
968	(((0, 1), 1), ((0, 4), 1), ((1, 0), 1), ((1, 2), 1), ((1, 4), 1))	1.08633e-05
969	(((0, 0), 1), ((0, 2), 1), ((0, 3), 1), ((0, 6), 1), ((0, 8), 1))	1.08633e-05
970	(((0, 3), 1), ((0, 6), 1), ((1, 1), 1), ((1, 3), 1), ((1, 4), 1))	1.08633e-05
971	(((0, 3), 1), ((0, 6), 1), ((1, 3), 1), ((1, 6), 1), ((1, 7), 1))	1.08633e-05
972	(((0, 0), 1), ((0, 1), 1), ((0, 3), 2))	1.08633e-05
973	(((0, 5), 1), ((1, 0), 2))	1.08633e-05
974	(((0, 2), 1), ((1, 0), 1), ((1, 6), 1))	1.08633e-05
975	(((0, 0), 1), ((0, 2), 1), ((0, 6), 1))	1.08633e-05
976	(((0, 4), 1), ((0, 6), 1), ((1, 5), 1))	1.08633e-05
977	(((0, 5), 1), ((1, 4), 1), ((1, 7), 1))	1.08633e-05
978	(((0, 3), 1), ((1, 3), 1), ((1, 6), 1), ((1, 7), 1))	1.08633e-05
979	(((0, 0), 1), ((0, 3), 1), ((1, 0), 2))	1.08633e-05
980	(((0, 1), 1), ((0, 3), 1), ((0, 4), 1), ((0, 7), 1), ((1, 4), 1))	1.05238e-05
981	(((0, 2), 1), ((0, 4), 2), ((0, 6), 1))	1.05238e-05
982	(((0, 3), 1), ((0, 6), 1), ((1, 0), 1), ((1, 2), 1), ((1, 6), 1))	1.05238e-05
983	(((0, 2), 1), ((0, 5), 2), ((0, 7), 1), ((1, 5), 1))	1.05238e-05
984	(((0, 0), 2), ((0, 3), 1), ((1, 1), 1), ((1, 3), 1))	1.05238e-05
985	(((0, 0), 1), ((1, 1), 1), ((1, 5), 1))	1.05238e-05
986	(((0, 2), 1), ((0, 4), 1), ((1, 1), 1), ((1, 3), 2))	1.05238e-05
987	(((0, 4), 2), ((1, 2), 1))	1.05238e-05
988	(((0, 4), 1), ((0, 5), 1), ((1, 3), 1))	1.05238e-05
989	(((0, 4), 1), ((1, 1), 1), ((1, 2), 1))	1.05238e-05
990	(((0, 1), 1), ((0, 3), 1), ((0, 6), 1))	1.05238e-05
991	(((0, 3), 3), ((0, 4), 1))	1.05238e-05
992	(((1, 1), 1), ((1, 4), 2), ((1, 8), 1))	1.05238e-05
993	(((0, 4), 1), ((0, 7), 1), ((1, 5), 1))	1.05238e-05
994	(((0, 0), 1), ((0, 2), 1), ((1, 0), 2))	1.05238e-05
995	(((0, 2), 1), ((0, 4), 1), ((1, 0), 1), ((1, 3), 2))	1.01843e-05
996	(((0, 6), 1), ((1, 0), 1), ((1, 2), 1), ((1, 3), 1))	1.01843e-05
997	(((0, 2), 1), ((0, 4), 1), ((0, 5), 1), ((0, 7), 1), ((1, 5), 1))	1.01843e-05
998	(((0, 6), 1), ((1, 3), 1), ((1, 5), 1))	1.01843e-05
999	(((0, 3), 1), ((0, 6), 1), ((0, 8), 1), ((1, 1), 1), ((1, 3), 1))	1.01843e-05
1000	(((0, 3), 1), ((0, 6), 1), ((0, 8), 1), ((1, 0), 1), ((1, 4), 1))	1.01843e-05
1001	(((0, 1), 1), ((1, 5), 1))	1.01843e-05
1002	(((0, 3), 2), ((1, 1), 1))	1.01843e-05
1003	(((0, 1), 1), ((1, 3), 2))	1.01843e-05
1004	(((1, 0), 1), ((1, 3), 1), ((1, 4), 1), ((1, 6), 1))	1.01843e-05
1005	(((1, 2), 2), ((1, 6), 2))	1.01843e-05
1006	(((0, 4), 1), ((0, 7), 1), ((1, 0), 1), ((1, 4), 1))	1.01843e-05
1007	(((0, 0), 1), ((0, 3), 1), ((0, 4), 1), ((0, 6), 1), ((1, 3), 1))	9.84486e-06
1008	(((0, 2), 1), ((0, 4), 1), ((1, 2), 1), ((1, 4), 1), ((1, 7), 1))	9.84486e-06
1009	(((0, 0), 1), ((0, 2), 2), ((1, 0), 1), ((1, 3), 1))	9.84486e-06
1010	(((0, 4), 1), ((0, 6), 1), ((1, 0), 1), ((1, 4), 1))	9.84486e-06
1011	(((0, 2), 1), ((0, 6), 1), ((1, 1), 1), ((1, 4), 2))	9.84486e-06
1012	(((0, 3), 1), ((0, 6), 1), ((1, 1), 1), ((1, 3), 2))	9.84486e-06
1013	(((0, 2), 1), ((0, 4), 1), ((0, 7), 1), ((1, 0), 1), ((1, 2), 1))	9.84486e-06
1014	(((0, 1), 1), ((0, 3), 1), ((0, 4), 2))	9.84486e-06
1015	(((0, 3), 2), ((1, 5), 1))	9.84486e-06
1016	(((0, 2), 1), ((0, 4), 1), ((0, 7), 2))	9.84486e-06
1017	(((0, 4), 1), ((0, 7), 1), ((1, 0), 1), ((1, 1), 1), ((1, 3), 1))	9.84486e-06
1018	(((1, 0), 1), ((1, 3), 1), ((1, 5), 1))	9.84486e-06
1019	(((0, 1), 1),)	9.84486e-06
1020	(((0, 0), 1), ((0, 3), 2), ((1, 0), 1), ((1, 4), 1))	9.84486e-06
1021	(((0, 0), 1), ((0, 3), 1), ((1, 2), 1), ((1, 4), 1), ((1, 7), 1))	9.84486e-06
1022	(((0, 0), 1), ((0, 1), 1), ((0, 3), 1), ((1, 3), 1), ((1, 7), 1))	9.50538e-06
1023	(((0, 0), 1), ((0, 1), 1), ((0, 4), 1), ((1, 3), 1), ((1, 7), 1))	9.50538e-06
1024	(((0, 3), 1), ((0, 6), 1), ((0, 8), 1), ((1, 2), 1))	9.50538e-06
1025	(((0, 3), 1), ((0, 6), 2), ((1, 2), 1))	9.50538e-06
1026	(((0, 2), 1), ((0, 4), 1), ((1, 0), 1), ((1, 2), 1), ((1, 6), 1))	9.50538e-06
1027	(((0, 2), 1), ((0, 5), 2), ((0, 7), 1), ((1, 3), 1))	9.50538e-06
1028	(((0, 2), 1), ((0, 6), 1), ((1, 3), 1), ((1, 5), 1))	9.50538e-06
1029	(((0, 4), 1), ((0, 6), 1), ((1, 0), 1), ((1, 1), 1), ((1, 4), 1))	9.50538e-06
1030	(((0, 1), 1), ((0, 4), 1), ((1, 1), 1), ((1, 3), 2))	9.50538e-06
1031	(((0, 6), 1), ((1, 2), 1), ((1, 5), 2))	9.50538e-06
1032	(((0, 4), 1), ((1, 3), 1), ((1, 6), 1), ((1, 7), 1))	9.50538e-06
1033	(((0, 0), 1), ((0, 1), 1), ((0, 3), 1), ((0, 4), 1), ((1, 3), 1))	9.50538e-06
1034	(((0, 0), 1), ((0, 3), 2), ((1, 0), 1), ((1, 2), 1))	9.50538e-06
1035	(((1, 2), 1), ((1, 3), 1), ((1, 5), 1))	9.50538e-06
1036	(((1, 0), 1), ((1, 2), 1), ((1, 5), 1))	9.50538e-06
1037	(((0, 4), 1), ((0, 5), 1), ((1, 1), 1))	9.50538e-06
1038	(((0, 2), 2), ((0, 3), 2))	9.50538e-06
1039	(((0, 0), 1), ((0, 1), 1), ((0, 5), 1), ((1, 3), 1))	9.50538e-06
1040	(((0, 5), 1), ((1, 2), 1), ((1, 3), 1))	9.50538e-06
1041	(((0, 3), 2), ((0, 6), 1))	9.50538e-06
1042	(((0, 2), 2), ((0, 5), 1))	9.50538e-06
1043	(((0, 1), 1), ((0, 4), 1), ((0, 6), 1))	9.50538e-06
1044	(((0, 0), 2), ((0, 2), 1), ((0, 3), 1))	9.50538e-06
1045	(((0, 0), 2), ((0, 3), 1))	9.50538e-06
1046	(((0, 0), 1), ((0, 4), 1), ((1, 1), 1), ((1, 3), 1), ((1, 4), 1))	9.50538e-06
1047	(((0, 2), 1), ((0, 6), 1), ((1, 3), 1), ((1, 6), 1))	9.1659e-06
1048	(((0, 0), 1), ((0, 4), 1), ((0, 6), 1))	9.1659e-06
1049	(((0, 2), 1), ((1, 1), 1), ((1, 4), 2), ((1, 7), 1))	9.1659e-06
1050	(((0, 2), 1), ((0, 5), 1), ((1, 1), 1), ((1, 4), 2))	9.1659e-06
1051	(((0, 1), 1), ((0, 4), 2), ((0, 6), 1), ((1, 4), 1))	9.1659e-06
1052	(((0, 1), 1), ((0, 3), 2), ((0, 6), 1), ((1, 3), 1))	9.1659e-06
1053	(((0, 1), 1), ((0, 3), 1), ((0, 5), 1), ((1, 3), 1))	9.1659e-06
1054	(((0, 1), 1), ((0, 4), 1), ((1, 0), 2), ((1, 3), 1))	9.1659e-06
1055	(((0, 0), 1), ((0, 3), 1), ((0, 4), 1), ((1, 0), 1), ((1, 3), 1))	9.1659e-06
1056	(((0, 5), 1), ((1, 2), 1), ((1, 6), 1), ((1, 7), 1))	9.1659e-06
1057	(((0, 1), 1), ((0, 3), 2), ((0, 6), 1), ((1, 2), 1))	9.1659e-06
1058	(((0, 1), 1), ((0, 4), 1), ((1, 1), 1))	9.1659e-06
1059	(((0, 2), 1), ((1, 2), 2))	9.1659e-06
1060	(((0, 4), 1), ((0, 6), 1), ((0, 7), 1), ((1, 1), 1), ((1, 4), 1))	9.1659e-06
1061	(((0, 0), 1), ((1, 6), 1))	9.1659e-06
1062	(((0, 3), 1), ((0, 5), 1), ((0, 8), 1))	9.1659e-06
1063	(((0, 0), 1), ((0, 2), 1), ((0, 4), 1), ((1, 3), 1), ((1, 6), 1))	8.82642e-06
1064	(((0, 1), 1), ((0, 3), 1), ((1, 2), 1), ((1, 4), 1), ((1, 7), 1))	8.82642e-06
1065	(((0, 0), 1), ((0, 3), 2), ((0, 6), 1), ((1, 5), 1))	8.82642e-06
1066	(((0, 5), 1), ((1, 0), 1), ((1, 2), 1), ((1, 6), 1))	8.82642e-06
1067	(((0, 0), 1), ((0, 2), 1), ((0, 5), 1), ((1, 1), 1), ((1, 4), 1))	8.82642e-06
1068	(((0, 1), 1), ((0, 3), 1), ((1, 0), 1), ((1, 3), 1), ((1, 6), 1))	8.82642e-06
1069	(((0, 0), 1), ((0, 3), 2), ((0, 6), 1), ((0, 8), 1))	8.82642e-06
1070	(((0, 2), 1), ((0, 4), 1), ((0, 5), 1), ((0, 7), 1), ((1, 2), 1))	8.82642e-06
1071	(((0, 0), 1), ((0, 1), 1), ((0, 4), 1), ((1, 0), 1), ((1, 3), 1))	8.82642e-06
1072	(((0, 0), 1), ((0, 2), 1), ((0, 4), 1), ((1, 0), 1), ((1, 3), 1))	8.82642e-06
1073	(((0, 2), 1), ((0, 6), 1), ((0, 8), 1), ((1, 1), 1), ((1, 4), 1))	8.82642e-06
1074	(((1, 2), 1), ((1, 5), 1), ((1, 8), 1))	8.82642e-06
1075	(((0, 0), 1), ((0, 1), 1), ((0, 3), 2), ((1, 3), 1))	8.82642e-06
1076	(((0, 0), 1), ((0, 2), 1), ((0, 3), 1), ((1, 0), 1), ((1, 2), 1))	8.82642e-06
1077	(((0, 0), 1), ((0, 3), 1), ((0, 6), 1), ((1, 2), 1), ((1, 4), 1))	8.82642e-06
1078	(((0, 6), 1), ((1, 0), 1), ((1, 5), 1))	8.82642e-06
1079	(((0, 2), 1), ((0, 3), 1), ((0, 6), 1))	8.82642e-06
1080	(((0, 2), 2), ((1, 2), 1))	8.82642e-06
1081	(((0, 4), 2), ((1, 3), 1))	8.82642e-06
1082	(((0, 5), 1), ((1, 4), 1), ((1, 5), 1))	8.82642e-06
1083	(((0, 0), 1), ((0, 1), 1), ((0, 2), 1), ((0, 3), 1))	8.82642e-06
1084	(((0, 4), 1), ((0, 6), 1), ((0, 8), 1), ((1, 1), 1), ((1, 4), 1))	8.82642e-06
1085	(((0, 0), 1), ((0, 3), 1), ((1, 0), 1), ((1, 2), 1), ((1, 6), 1))	8.82642e-06
1086	(((1, 0), 2), ((1, 4), 1))	8.82642e-06
1087	(((0, 0), 1), ((0, 3), 1), ((0, 7), 1), ((1, 4), 1))	8.82642e-06
1088	(((0, 2), 1), ((0, 6), 1), ((1, 1), 1), ((1, 3), 1), ((1, 4), 1))	8.48694e-06
1089	(((0, 1), 1), ((0, 4), 1), ((1, 3), 1), ((1, 7), 1))	8.48694e-06
1090	(((0, 3), 1), ((0, 6), 1), ((1, 3), 1), ((1, 6), 1))	8.48694e-06
1091	(((0, 5), 1), ((1, 0), 1), ((1, 1), 1), ((1, 4), 1))	8.48694e-06
1092	(((0, 3), 1), ((1, 0), 1), ((1, 2), 1), ((1, 5), 1))	8.48694e-06
1093	(((0, 1), 1), ((0, 3), 1), ((0, 4), 1), ((0, 6), 1), ((1, 5), 1))	8.48694e-06
1094	(((0, 3), 1), ((0, 6), 1), ((1, 0), 1), ((1, 4), 1), ((1, 7), 1))	8.48694e-06
1095	(((0, 3), 1), ((0, 6), 1), ((1, 0), 1))	8.48694e-06
1096	(((1, 3), 1), ((1, 5), 1), ((1, 6), 1))	8.48694e-06
1097	(((0, 3), 1), ((0, 6), 1), ((0, 7), 1), ((1, 1), 1), ((1, 4), 1))	8.48694e-06
1098	(((0, 1), 1), ((0, 3), 1), ((0, 4), 1), ((1, 2), 1), ((1, 6), 1))	8.48694e-06
1099	(((0, 5), 1), ((0, 6), 1))	8.48694e-06
1100	(((0, 3), 1), ((0, 5), 1), ((1, 1), 1))	8.48694e-06
1101	(((0, 2), 2), ((1, 0), 1))	8.48694e-06
1102	(((0, 1), 1), ((0, 4), 1), ((1, 0), 1), ((1, 6), 1))	8.48694e-06
1103	(((0, 0), 1), ((0, 4), 2), ((0, 7), 1))	8.48694e-06
1104	(((0, 4), 1), ((0, 5), 1), ((1, 0), 1))	8.48694e-06
1105	(((0, 2), 2), ((0, 3), 1), ((0, 4), 1))	8.48694e-06
1106	(((0, 0), 1), ((0, 3), 1), ((1, 0), 1), ((1, 1), 1), ((1, 3), 1))	8.48694e-06
1107	(((0, 0), 2), ((0, 3), 2))	8.48694e-06
1108	(((0, 2), 1), ((1, 3), 1), ((1, 5), 1), ((1, 7), 1))	8.14747e-06
1109	(((0, 1), 1), ((0, 4), 2), ((0, 7), 1), ((1, 5), 1))	8.14747e-06
1110	(((0, 1), 1), ((0, 4), 1), ((1, 0), 1), ((1, 3), 1), ((1, 6), 1))	8.14747e-06
1111	(((0, 2), 1), ((0, 4), 1), ((1, 0), 1), ((1, 3), 1), ((1, 6), 1))	8.14747e-06
1112	(((0, 1), 1), ((0, 3), 1), ((0, 4), 1), ((1, 3), 1), ((1, 6), 1))	8.14747e-06
1113	(((0, 1), 1), ((0, 3), 1), ((0, 4), 1), ((0, 6), 1), ((0, 8), 1))	8.14747e-06
1114	(((0, 0), 2), ((0, 3), 1), ((1, 2), 1), ((1, 6), 1))	8.14747e-06
1115	(((0, 6), 1), ((1, 1), 1), ((1, 3), 1), ((1, 4), 1))	8.14747e-06
1116	(((0, 3), 1), ((0, 6), 1), ((0, 8), 1), ((1, 0), 1), ((1, 3), 1))	8.14747e-06
1117	(((0, 2), 1), ((1, 0), 1), ((1, 1), 1))	8.14747e-06
1118	(((1, 1), 1), ((1, 2), 1), ((1, 4), 1), ((1, 6), 1))	8.14747e-06
1119	(((1, 2), 1), ((1, 3), 2))	8.14747e-06
1120	(((0, 4), 1), ((1, 0), 1), ((1, 1), 1))	8.14747e-06
1121	(((0, 4), 2), ((1, 5), 1))	8.14747e-06
1122	(((0, 0), 1), ((0, 2), 1), ((0, 3), 1), ((0, 4), 1))	8.14747e-06
1123	(((0, 1), 1), ((1, 2), 1), ((1, 5), 1))	8.14747e-06
1124	(((0, 0), 1), ((0, 3), 1), ((0, 4), 2))	8.14747e-06
1125	(((0, 0), 1), ((0, 5), 2))	8.14747e-06
1126	(((0, 0), 3), ((0, 3), 1), ((1, 3), 1))	8.14747e-06
1127	(((0, 4), 1), ((1, 3), 1), ((1, 6), 2))	7.80799e-06
1128	(((0, 1), 1), ((0, 3), 1), ((0, 5), 1), ((1, 5), 1))	7.80799e-06
1129	(((0, 0), 1), ((0, 1), 1), ((0, 4), 1))	7.80799e-06
1130	(((0, 1), 1), ((0, 4), 2), ((0, 7), 1), ((1, 2), 1))	7.80799e-06
1131	(((0, 1), 1), ((0, 4), 2), ((0, 6), 1), ((1, 3), 1))	7.80799e-06
1132	(((0, 5), 1), ((1, 4), 1), ((1, 6), 1))	7.80799e-06
1133	(((0, 3), 1), ((1, 0), 1), ((1, 4), 1), ((1, 7), 1))	7.80799e-06
1134	(((0, 2), 1), ((0, 4), 1), ((0, 7), 1), ((1, 0), 1), ((1, 4), 1))	7.80799e-06
1135	(((0, 0), 1), ((0, 4), 1), ((1, 3), 1), ((1, 7), 1))	7.80799e-06
1136	(((0, 1), 1), ((0, 5), 2), ((1, 4), 1))	7.80799e-06
1137	(((0, 4), 1), ((0, 5), 1), ((1, 2), 1))	7.80799e-06
1138	(((0, 0), 1), ((1, 4), 1), ((1, 5), 1))	7.80799e-06
1139	(((0, 4), 1), ((0, 6), 1), ((1, 0), 1))	7.80799e-06
1140	(((1, 2), 2), ((1, 3), 1))	7.80799e-06
1141	(((0, 3), 1), ((1, 2), 2))	7.80799e-06
1142	(((0, 0), 1), ((0, 1), 1), ((1, 3), 1))	7.80799e-06
1143	(((0, 2), 2), ((1, 5), 1))	7.80799e-06
1144	(((0, 2), 2), ((1, 1), 1))	7.80799e-06
1145	(((1, 2), 1), ((1, 3), 1), ((1, 4), 1), ((1, 7), 1))	7.80799e-06
1146	(((0, 1), 1), ((0, 2), 1), ((0, 3), 2))	7.80799e-06
1147	(((1, 4), 2), ((1, 6), 1))	7.80799e-06
1148	(((0, 5), 1), ((1, 3), 1), ((1, 5), 1), ((1, 7), 1))	7.80799e-06
1149	(((0, 0), 2), ((0, 2), 1), ((1, 0), 1), ((1, 4), 1))	7.80799e-06
1150	(((0, 0), 1), ((0, 4), 1), ((0, 7), 1), ((1, 3), 1))	7.80799e-06
1151	(((1, 2), 1), ((1, 4), 1), ((1, 6), 1), ((1, 7), 1))	7.80799e-06
1152	(((0, 5), 1), ((1, 2), 1), ((1, 6), 1), ((1, 8), 1))	7.46851e-06
1153	(((0, 2), 1), ((0, 5), 1), ((1, 0), 1), ((1, 3), 1), ((1, 4), 1))	7.46851e-06
1154	(((0, 6), 1), ((1, 2), 1), ((1, 4), 1), ((1, 5), 1))	7.46851e-06
1155	(((0, 3), 1), ((1, 1), 1), ((1, 4), 2), ((1, 7), 1))	7.46851e-06
1156	(((0, 1), 1), ((0, 3), 1), ((0, 5), 1), ((1, 2), 1))	7.46851e-06
1157	(((0, 0), 1), ((0, 3), 2), ((1, 1), 1), ((1, 4), 1))	7.46851e-06
1158	(((0, 0), 1), ((0, 2), 1), ((0, 3), 1), ((1, 0), 1), ((1, 4), 1))	7.46851e-06
1159	(((0, 3), 1), ((0, 7), 1), ((1, 0), 1), ((1, 3), 1))	7.46851e-06
1160	(((0, 1), 1), ((0, 4), 2), ((1, 2), 1), ((1, 6), 1))	7.46851e-06
1161	(((0, 3), 1), ((0, 6), 1), ((1, 2), 1), ((1, 4), 2))	7.46851e-06
1162	(((0, 2), 1), ((0, 5), 2), ((0, 7), 1), ((1, 4), 1))	7.46851e-06
1163	(((0, 0), 1), ((0, 2), 1), ((0, 6), 1), ((1, 1), 1), ((1, 3), 1))	7.46851e-06
1164	(((0, 2), 1), ((0, 3), 1), ((0, 4), 1), ((1, 0), 1))	7.46851e-06
1165	(((0, 0), 1), ((0, 3), 1), ((1, 0), 1), ((1, 6), 1))	7.46851e-06
1166	(((0, 2), 1), ((0, 4), 1), ((1, 0), 1), ((1, 6), 1))	7.46851e-06
1167	(((0, 1), 1), ((0, 2), 1), ((0, 6), 1))	7.46851e-06
1168	(((0, 1), 1), ((1, 0), 1), ((1, 3), 1))	7.46851e-06
1169	(((0, 1), 1), ((1, 0), 1), ((1, 4), 1))	7.46851e-06
1170	(((0, 1), 1), ((1, 1), 1), ((1, 3), 1))	7.46851e-06
1171	(((0, 4), 1), ((0, 5), 1), ((0, 6), 1))	7.46851e-06
1172	(((1, 0), 1), ((1, 1), 1), ((1, 2), 1))	7.46851e-06
1173	(((0, 4), 1), ((0, 5), 1), ((1, 5), 1))	7.46851e-06
1174	(((0, 1), 1), ((0, 2), 1), ((0, 4), 2))	7.46851e-06
1175	(((0, 2), 2), ((0, 4), 1), ((0, 7), 1))	7.46851e-06
1176	(((0, 0), 2), ((1, 0), 1), ((1, 2), 1))	7.46851e-06
1177	(((0, 4), 1), ((0, 7), 1), ((1, 0), 1))	7.46851e-06
1178	(((0, 0), 2), ((0, 3), 1), ((1, 0), 3), ((1, 3), 1))	7.46851e-06

## Sheet: Figure 3
loss_a	loss_g	loss_h	loss
0.0643	0.0181	0.0297	0.112
0.0643	0.0181	0.0297	0.112
0.0643	0.0181	0.0297	0.112
0.0643	0.0181	0.0297	0.112
0.0643	0.0181	0.0297	0.112
0.0643	0.0181	0.0297	0.112
0.0643	0.0181	0.0297	0.112
0.0643	0.0181	0.0297	0.112
0.0643	0.0181	0.0297	0.112
0.0643	0.0181	0.0297	0.112
0.0643	0.0181	0.0297	0.112
0.0643	0.0181	0.0297	0.112
0.0643	0.0181	0.0297	0.112
0.0643	0.0181	0.0297	0.112
0.0643	0.0181	0.0297	0.112
0.0643	0.0181	0.0297	0.112
0.0643	0.0181	0.0297	0.112
0.0643	0.0181	0.0297	0.112
0.0643	0.0181	0.0297	0.112
0.0643	0.0181	0.0297	0.112
0.0643	0.0181	0.0297	0.112
0.0643	0.0181	0.0297	0.112
0.0643	0.0181	0.0297	0.112
0.0643	0.0181	0.0297	0.112
0.0643	0.0181	0.0297	0.112
0.0643	0.0181	0.0297	0.112
0.0643	0.0181	0.0297	0.112
0.0643	0.0181	0.0297	0.112
0.0643	0.0181	0.0297	0.112
0.0643	0.0181	0.0297	0.112
0.0643	0.0181	0.0297	0.112
0.0643	0.0181	0.0297	0.112
0.0643	0.0181	0.0297	0.112
0.0643	0.0181	0.0297	0.112
0.0643	0.0181	0.0297	0.112
0.0643	0.0181	0.0297	0.112
0.0643	0.0181	0.0297	0.112
0.0643	0.0181	0.0297	0.112
0.0643	0.0181	0.0297	0.112
0.0643	0.0181	0.0297	0.112
0.0643	0.0181	0.0297	0.112
0.0643	0.0181	0.0297	0.112
0.0643	0.0181	0.0297	0.112
0.0643	0.0181	0.0297	0.112
0.0643	0.0181	0.0297	0.112
0.0643	0.0181	0.0297	0.112
0.0643	0.0181	0.0297	0.112
0.0643	0.0181	0.0297	0.112
0.0643	0.0181	0.0297	0.112
0.0643	0.0181	0.0297	0.112
0.0643	0.0181	0.0297	0.112
0.0643	0.0181	0.0297	0.112
0.0643	0.0181	0.0297	0.112
0.0643	0.0181	0.0297	0.112
0.0643	0.0181	0.0297	0.112
0.0643	0.0181	0.0297	0.112
0.0643	0.0181	0.0297	0.112
0.0643	0.0181	0.0297	0.112
0.0643	0.0181	0.0297	0.112
0.0643	0.0181	0.0297	0.112
0.0643	0.0181	0.0297	0.112
0.0643	0.0181	0.0297	0.112
0.0643	0.0181	0.0297	0.112
0.0643	0.0181	0.0297	0.112
0.0643	0.0181	0.0297	0.112
0.0643	0.0181	0.0297	0.112
0.0643	0.0181	0.0297	0.112
0.0643	0.0181	0.0297	0.112
0.0643	0.0181	0.0297	0.112
0.0643	0.0181	0.0297	0.112
0.0643	0.0181	0.0297	0.112
0.0643	0.0181	0.0297	0.112
0.0643	0.0181	0.0297	0.112
0.0643	0.0181	0.0297	0.112
0.0643	0.0181	0.0297	0.112
0.0643	0.0181	0.0297	0.112
0.0643	0.0181	0.0297	0.112
0.0643	0.0181	0.0297	0.112
0.0643	0.0181	0.0297	0.112
0.0643	0.0181	0.0297	0.112
0.0643	0.0181	0.0297	0.112
0.0643	0.0181	0.0297	0.112
0.0643	0.0181	0.0297	0.112
0.0643	0.0181	0.0297	0.112
0.0643	0.0181	0.0297	0.112
0.0643	0.0181	0.0297	0.112
0.0643	0.0181	0.0297	0.112
0.0643	0.0181	0.0297	0.112
0.0643	0.0181	0.0297	0.112
0.0643	0.0181	0.0297	0.112
0.0643	0.0181	0.0297	0.112
0.0643	0.0181	0.0297	0.112
0.0643	0.0181	0.0297	0.112
0.0643	0.0181	0.0297	0.112
0.0643	0.0181	0.0297	0.112
0.0643	0.0181	0.0297	0.112
0.0643	0.0181	0.0297	0.112
0.0643	0.0181	0.0297	0.112
0.0643	0.0181	0.0297	0.112
0.0643	0.0181	0.0297	0.112
0.0643	0.0181	0.0297	0.112
0.0643	0.0181	0.0297	0.112
0.0643	0.0181	0.0297	0.112
0.0643	0.0181	0.0297	0.112
0.0643	0.0181	0.0297	0.112
0.0643	0.0181	0.0297	0.112
0.0643	0.0181	0.0297	0.112
0.0643	0.0181	0.0297	0.112
0.0643	0.0181	0.0297	0.112
0.0643	0.0181	0.0297	0.112
0.0643	0.0181	0.0297	0.112
0.0643	0.0181	0.0297	0.112
0.0643	0.0181	0.0297	0.112
0.0643	0.0181	0.0297	0.112
0.0643	0.0181	0.0297	0.112
0.0643	0.0181	0.0297	0.112
0.0643	0.0181	0.0297	0.112
0.0643	0.0181	0.0297	0.112
0.063	0.0179	0.0295	0.11
0.063	0.0179	0.0295	0.11
0.063	0.0179	0.0295	0.11
0.063	0.0179	0.0295	0.11
0.063	0.0179	0.0295	0.11
0.063	0.0179	0.0295	0.11
0.063	0.0179	0.0295	0.11
0.063	0.0179	0.0295	0.11
0.063	0.0179	0.0295	0.11
0.063	0.0179	0.0295	0.11
0.063	0.0179	0.0295	0.11
0.063	0.0179	0.0295	0.11
0.063	0.0179	0.0295	0.11
0.063	0.0179	0.0295	0.11
0.063	0.0179	0.0295	0.11
0.063	0.0179	0.0295	0.11
0.063	0.0179	0.0295	0.11
0.063	0.0179	0.0295	0.11
0.063	0.0179	0.0295	0.11
0.063	0.0179	0.0295	0.11
0.063	0.0179	0.0295	0.11
0.063	0.0179	0.0295	0.11
0.063	0.0179	0.0295	0.11
0.063	0.0179	0.0295	0.11
0.063	0.0179	0.0295	0.11
0.063	0.0179	0.0295	0.11
0.063	0.0179	0.0295	0.11
0.063	0.0179	0.0295	0.11
0.063	0.0179	0.0295	0.11
0.063	0.0179	0.0295	0.11
0.063	0.0179	0.0295	0.11
0.063	0.0179	0.0295	0.11
0.063	0.0179	0.0295	0.11
0.063	0.0179	0.0295	0.11
0.063	0.0179	0.0295	0.11
0.063	0.0179	0.0295	0.11
0.063	0.0179	0.0295	0.11
0.063	0.0179	0.0295	0.11
0.063	0.0179	0.0295	0.11
0.063	0.0179	0.0295	0.11
0.063	0.0179	0.0295	0.11
0.063	0.0179	0.0295	0.11
0.063	0.0179	0.0295	0.11
0.063	0.0179	0.0295	0.11
0.063	0.0179	0.0295	0.11
0.063	0.0179	0.0295	0.11
0.063	0.0179	0.0295	0.11
0.063	0.0179	0.0295	0.11
0.063	0.0179	0.0295	0.11
0.063	0.0179	0.0295	0.11
0.063	0.0179	0.0295	0.11
0.063	0.0179	0.0295	0.11
0.063	0.0179	0.0295	0.11
0.063	0.0179	0.0295	0.11
0.063	0.0179	0.0295	0.11
0.063	0.0179	0.0295	0.11
0.063	0.0179	0.0295	0.11
0.063	0.0179	0.0295	0.11
0.063	0.0179	0.0295	0.11
0.063	0.0179	0.0295	0.11
0.063	0.0179	0.0295	0.11
0.063	0.0179	0.0295	0.11
0.063	0.0179	0.0295	0.11
0.063	0.0179	0.0295	0.11
0.063	0.0179	0.0295	0.11
0.063	0.0179	0.0295	0.11
0.063	0.0179	0.0295	0.11
0.063	0.0179	0.0295	0.11
0.063	0.0179	0.0295	0.11
0.063	0.0179	0.0295	0.11
0.063	0.0179	0.0295	0.11
0.063	0.0179	0.0295	0.11
0.063	0.0179	0.0295	0.11
0.063	0.0179	0.0295	0.11
0.063	0.0179	0.0295	0.11
0.063	0.0179	0.0295	0.11
0.063	0.0179	0.0295	0.11
0.063	0.0179	0.0295	0.11
0.063	0.0179	0.0295	0.11
0.063	0.0179	0.0295	0.11
0.063	0.0179	0.0295	0.11
0.063	0.0179	0.0295	0.11
0.063	0.0179	0.0295	0.11
0.063	0.0179	0.0295	0.11
0.063	0.0179	0.0295	0.11
0.063	0.0179	0.0295	0.11
0.063	0.0179	0.0295	0.11
0.063	0.0179	0.0295	0.11
0.063	0.0179	0.0295	0.11
0.063	0.0179	0.0295	0.11
0.063	0.0179	0.0295	0.11
0.063	0.0179	0.0295	0.11
0.063	0.0179	0.0295	0.11
0.063	0.0179	0.0295	0.11
0.063	0.0179	0.0295	0.11
0.063	0.0179	0.0295	0.11
0.063	0.0179	0.0295	0.11
0.063	0.0179	0.0295	0.11
0.063	0.0179	0.0295	0.11
0.063	0.0179	0.0295	0.11
0.063	0.0179	0.0295	0.11
0.063	0.0179	0.0295	0.11
0.063	0.0179	0.0295	0.11
0.063	0.0179	0.0295	0.11
0.063	0.0179	0.0295	0.11
0.063	0.0179	0.0295	0.11
0.063	0.0179	0.0295	0.11
0.063	0.0179	0.0295	0.11
0.063	0.0179	0.0295	0.11
0.063	0.0179	0.0295	0.11
0.063	0.0179	0.0295	0.11
0.063	0.0179	0.0295	0.11
0.063	0.0179	0.0295	0.11
0.063	0.0179	0.0295	0.11
0.063	0.0179	0.0295	0.11
0.063	0.0179	0.0295	0.11
0.063	0.0179	0.0295	0.11
0.063	0.0179	0.0295	0.11
0.0578	0.0157	0.0267	0.1
0.0578	0.0157	0.0267	0.1
0.0578	0.0157	0.0267	0.1
0.0578	0.0157	0.0267	0.1
0.0578	0.0157	0.0267	0.1
0.0578	0.0157	0.0267	0.1
0.0578	0.0157	0.0267	0.1
0.0578	0.0157	0.0267	0.1
0.0578	0.0157	0.0267	0.1
0.0578	0.0157	0.0267	0.1
0.0578	0.0157	0.0267	0.1
0.0578	0.0157	0.0267	0.1
0.0578	0.0157	0.0267	0.1
0.0578	0.0157	0.0267	0.1
0.0578	0.0157	0.0267	0.1
0.0578	0.0157	0.0267	0.1
0.0578	0.0157	0.0267	0.1
0.0578	0.0157	0.0267	0.1
0.0578	0.0157	0.0267	0.1
0.0578	0.0157	0.0267	0.1
0.0578	0.0157	0.0267	0.1
0.0578	0.0157	0.0267	0.1
0.0578	0.0157	0.0267	0.1
0.0578	0.0157	0.0267	0.1
0.0578	0.0157	0.0267	0.1
0.0578	0.0157	0.0267	0.1
0.0578	0.0157	0.0267	0.1
0.0578	0.0157	0.0267	0.1
0.0578	0.0157	0.0267	0.1
0.0578	0.0157	0.0267	0.1
0.0578	0.0157	0.0267	0.1
0.0578	0.0157	0.0267	0.1
0.0578	0.0157	0.0267	0.1
0.0578	0.0157	0.0267	0.1
0.0578	0.0157	0.0267	0.1
0.0578	0.0157	0.0267	0.1
0.0578	0.0157	0.0267	0.1
0.0578	0.0157	0.0267	0.1
0.0578	0.0157	0.0267	0.1
0.0578	0.0157	0.0267	0.1
0.0578	0.0157	0.0267	0.1
0.0578	0.0157	0.0267	0.1
0.0578	0.0157	0.0267	0.1
0.0578	0.0157	0.0267	0.1
0.0578	0.0157	0.0267	0.1
0.0578	0.0157	0.0267	0.1
0.0578	0.0157	0.0267	0.1
0.0578	0.0157	0.0267	0.1
0.0578	0.0157	0.0267	0.1
0.0578	0.0157	0.0267	0.1
0.0578	0.0157	0.0267	0.1
0.0578	0.0157	0.0267	0.1
0.0578	0.0157	0.0267	0.1
0.0578	0.0157	0.0267	0.1
0.0578	0.0157	0.0267	0.1
0.0578	0.0157	0.0267	0.1
0.0578	0.0157	0.0267	0.1
0.0578	0.0157	0.0267	0.1
0.0578	0.0157	0.0267	0.1
0.0578	0.0157	0.0267	0.1
0.0578	0.0157	0.0267	0.1
0.0578	0.0157	0.0267	0.1
0.0578	0.0157	0.0267	0.1
0.0578	0.0157	0.0267	0.1
0.0578	0.0157	0.0267	0.1
0.0578	0.0157	0.0267	0.1
0.0578	0.0157	0.0267	0.1
0.0578	0.0157	0.0267	0.1
0.0578	0.0157	0.0267	0.1
0.0578	0.0157	0.0267	0.1
0.0578	0.0157	0.0267	0.1
0.0578	0.0157	0.0267	0.1
0.0578	0.0157	0.0267	0.1
0.0578	0.0157	0.0267	0.1
0.0578	0.0157	0.0267	0.1
0.0578	0.0157	0.0267	0.1
0.0578	0.0157	0.0267	0.1
0.0578	0.0157	0.0267	0.1
0.0578	0.0157	0.0267	0.1
0.0578	0.0157	0.0267	0.1
0.0578	0.0157	0.0267	0.1
0.0578	0.0157	0.0267	0.1
0.0578	0.0157	0.0267	0.1
0.0578	0.0157	0.0267	0.1
0.0578	0.0157	0.0267	0.1
0.0578	0.0157	0.0267	0.1
0.0578	0.0157	0.0267	0.1
0.0578	0.0157	0.0267	0.1
0.0578	0.0157	0.0267	0.1
0.0578	0.0157	0.0267	0.1
0.0578	0.0157	0.0267	0.1
0.0578	0.0157	0.0267	0.1
0.0578	0.0157	0.0267	0.1
0.0578	0.0157	0.0267	0.1
0.0578	0.0157	0.0267	0.1
0.0578	0.0157	0.0267	0.1
0.0578	0.0157	0.0267	0.1
0.0578	0.0157	0.0267	0.1
0.0578	0.0157	0.0267	0.1
0.0578	0.0157	0.0267	0.1
0.0578	0.0157	0.0267	0.1
0.0578	0.0157	0.0267	0.1
0.0578	0.0157	0.0267	0.1
0.0578	0.0157	0.0267	0.1
0.0578	0.0157	0.0267	0.1
0.0578	0.0157	0.0267	0.1
0.0578	0.0157	0.0267	0.1
0.0578	0.0157	0.0267	0.1
0.0578	0.0157	0.0267	0.1
0.0578	0.0157	0.0267	0.1
0.0578	0.0157	0.0267	0.1
0.0578	0.0157	0.0267	0.1
0.0578	0.0157	0.0267	0.1
0.0578	0.0157	0.0267	0.1
0.0578	0.0157	0.0267	0.1
0.0578	0.0157	0.0267	0.1
0.0578	0.0157	0.0267	0.1
0.0578	0.0157	0.0267	0.1
0.0453	0.0101	0.0191	0.0745
0.0453	0.0101	0.0191	0.0745
0.0453	0.0101	0.0191	0.0745
0.0453	0.0101	0.0191	0.0745
0.0453	0.0101	0.0191	0.0745
0.0453	0.0101	0.0191	0.0745
0.0453	0.0101	0.0191	0.0745
0.0453	0.0101	0.0191	0.0745
0.0453	0.0101	0.0191	0.0745
0.0453	0.0101	0.0191	0.0745
0.0453	0.0101	0.0191	0.0745
0.0453	0.0101	0.0191	0.0745
0.0453	0.0101	0.0191	0.0745
0.0453	0.0101	0.0191	0.0745
0.0453	0.0101	0.0191	0.0745
0.0453	0.0101	0.0191	0.0745
0.0453	0.0101	0.0191	0.0745
0.0453	0.0101	0.0191	0.0745
0.0453	0.0101	0.0191	0.0745
0.0453	0.0101	0.0191	0.0745
0.0453	0.0101	0.0191	0.0745
0.0453	0.0101	0.0191	0.0745
0.0453	0.0101	0.0191	0.0745
0.0453	0.0101	0.0191	0.0745
0.0453	0.0101	0.0191	0.0745
0.0453	0.0101	0.0191	0.0745
0.0453	0.0101	0.0191	0.0745
0.0453	0.0101	0.0191	0.0745
0.0453	0.0101	0.0191	0.0745
0.0453	0.0101	0.0191	0.0745
0.0453	0.0101	0.0191	0.0745
0.0453	0.0101	0.0191	0.0745
0.0453	0.0101	0.0191	0.0745
0.0453	0.0101	0.0191	0.0745
0.0453	0.0101	0.0191	0.0745
0.0453	0.0101	0.0191	0.0745
0.0453	0.0101	0.0191	0.0745
0.0453	0.0101	0.0191	0.0745
0.0453	0.0101	0.0191	0.0745
0.0453	0.0101	0.0191	0.0745
0.0453	0.0101	0.0191	0.0745
0.0453	0.0101	0.0191	0.0745
0.0453	0.0101	0.0191	0.0745
0.0453	0.0101	0.0191	0.0745
0.0453	0.0101	0.0191	0.0745
0.0453	0.0101	0.0191	0.0745
0.0453	0.0101	0.0191	0.0745
0.0453	0.0101	0.0191	0.0745
0.0453	0.0101	0.0191	0.0745
0.0453	0.0101	0.0191	0.0745
0.0453	0.0101	0.0191	0.0745
0.0453	0.0101	0.0191	0.0745
0.0453	0.0101	0.0191	0.0745
0.0453	0.0101	0.0191	0.0745
0.0453	0.0101	0.0191	0.0745
0.0453	0.0101	0.0191	0.0745
0.0453	0.0101	0.0191	0.0745
0.0453	0.0101	0.0191	0.0745
0.0453	0.0101	0.0191	0.0745
0.0453	0.0101	0.0191	0.0745
0.0453	0.0101	0.0191	0.0745
0.0453	0.0101	0.0191	0.0745
0.0453	0.0101	0.0191	0.0745
0.0453	0.0101	0.0191	0.0745
0.0453	0.0101	0.0191	0.0745
0.0453	0.0101	0.0191	0.0745
0.0453	0.0101	0.0191	0.0745
0.0453	0.0101	0.0191	0.0745
0.0453	0.0101	0.0191	0.0745
0.0453	0.0101	0.0191	0.0745
0.0453	0.0101	0.0191	0.0745
0.0453	0.0101	0.0191	0.0745
0.0453	0.0101	0.0191	0.0745
0.0453	0.0101	0.0191	0.0745
0.0453	0.0101	0.0191	0.0745
0.0453	0.0101	0.0191	0.0745
0.0453	0.0101	0.0191	0.0745
0.0453	0.0101	0.0191	0.0745
0.0453	0.0101	0.0191	0.0745
0.0453	0.0101	0.0191	0.0745
0.0453	0.0101	0.0191	0.0745
0.0453	0.0101	0.0191	0.0745
0.0453	0.0101	0.0191	0.0745
0.0453	0.0101	0.0191	0.0745
0.0453	0.0101	0.0191	0.0745
0.0453	0.0101	0.0191	0.0745
0.0453	0.0101	0.0191	0.0745
0.0453	0.0101	0.0191	0.0745
0.0453	0.0101	0.0191	0.0745
0.0453	0.0101	0.0191	0.0745
0.0453	0.0101	0.0191	0.0745
0.0453	0.0101	0.0191	0.0745
0.0453	0.0101	0.0191	0.0745
0.0453	0.0101	0.0191	0.0745
0.0453	0.0101	0.0191	0.0745
0.0453	0.0101	0.0191	0.0745
0.0453	0.0101	0.0191	0.0745
0.0453	0.0101	0.0191	0.0745
0.0453	0.0101	0.0191	0.0745
0.0453	0.0101	0.0191	0.0745
0.0453	0.0101	0.0191	0.0745
0.0453	0.0101	0.0191	0.0745
0.0453	0.0101	0.0191	0.0745
0.0453	0.0101	0.0191	0.0745
0.0453	0.0101	0.0191	0.0745
0.0453	0.0101	0.0191	0.0745
0.0453	0.0101	0.0191	0.0745
0.0453	0.0101	0.0191	0.0745
0.0453	0.0101	0.0191	0.0745
0.0453	0.0101	0.0191	0.0745
0.0453	0.0101	0.0191	0.0745
0.0453	0.0101	0.0191	0.0745
0.0453	0.0101	0.0191	0.0745
0.0453	0.0101	0.0191	0.0745
0.0453	0.0101	0.0191	0.0745
0.0453	0.0101	0.0191	0.0745
0.0453	0.0101	0.0191	0.0745
0.0453	0.0101	0.0191	0.0745
0.0403	0.0096	0.0177	0.0676
0.0403	0.0096	0.0177	0.0676
0.0403	0.0096	0.0177	0.0676
0.0403	0.0096	0.0177	0.0676
0.0403	0.0096	0.0177	0.0676
0.0403	0.0096	0.0177	0.0676
0.0403	0.0096	0.0177	0.0676
0.0403	0.0096	0.0177	0.0676
0.0403	0.0096	0.0177	0.0676
0.0403	0.0096	0.0177	0.0676
0.0403	0.0096	0.0177	0.0676
0.0403	0.0096	0.0177	0.0676
0.0403	0.0096	0.0177	0.0676
0.0403	0.0096	0.0177	0.0676
0.0403	0.0096	0.0177	0.0676
0.0403	0.0096	0.0177	0.0676
0.0403	0.0096	0.0177	0.0676
0.0403	0.0096	0.0177	0.0676
0.0403	0.0096	0.0177	0.0676
0.0403	0.0096	0.0177	0.0676
0.0403	0.0096	0.0177	0.0676
0.0403	0.0096	0.0177	0.0676
0.0403	0.0096	0.0177	0.0676
0.0403	0.0096	0.0177	0.0676
0.0403	0.0096	0.0177	0.0676
0.0403	0.0096	0.0177	0.0676
0.0403	0.0096	0.0177	0.0676
0.0403	0.0096	0.0177	0.0676
0.0403	0.0096	0.0177	0.0676
0.0403	0.0096	0.0177	0.0676
0.0403	0.0096	0.0177	0.0676
0.0403	0.0096	0.0177	0.0676
0.0403	0.0096	0.0177	0.0676
0.0403	0.0096	0.0177	0.0676
0.0403	0.0096	0.0177	0.0676
0.0403	0.0096	0.0177	0.0676
0.0403	0.0096	0.0177	0.0676
0.0403	0.0096	0.0177	0.0676
0.0403	0.0096	0.0177	0.0676
0.0403	0.0096	0.0177	0.0676
0.0403	0.0096	0.0177	0.0676
0.0403	0.0096	0.0177	0.0676
0.0403	0.0096	0.0177	0.0676
0.0403	0.0096	0.0177	0.0676
0.0403	0.0096	0.0177	0.0676
0.0403	0.0096	0.0177	0.0676
0.0403	0.0096	0.0177	0.0676
0.0403	0.0096	0.0177	0.0676
0.0403	0.0096	0.0177	0.0676
0.0403	0.0096	0.0177	0.0676
0.0403	0.0096	0.0177	0.0676
0.0403	0.0096	0.0177	0.0676
0.0403	0.0096	0.0177	0.0676
0.0403	0.0096	0.0177	0.0676
0.0403	0.0096	0.0177	0.0676
0.0403	0.0096	0.0177	0.0676
0.0403	0.0096	0.0177	0.0676
0.0403	0.0096	0.0177	0.0676
0.0403	0.0096	0.0177	0.0676
0.0403	0.0096	0.0177	0.0676
0.0403	0.0096	0.0177	0.0676
0.0403	0.0096	0.0177	0.0676
0.0403	0.0096	0.0177	0.0676
0.0403	0.0096	0.0177	0.0676
0.0403	0.0096	0.0177	0.0676
0.0403	0.0096	0.0177	0.0676
0.0403	0.0096	0.0177	0.0676
0.0403	0.0096	0.0177	0.0676
0.0403	0.0096	0.0177	0.0676
0.0403	0.0096	0.0177	0.0676
0.0403	0.0096	0.0177	0.0676
0.0403	0.0096	0.0177	0.0676
0.0403	0.0096	0.0177	0.0676
0.0403	0.0096	0.0177	0.0676
0.0403	0.0096	0.0177	0.0676
0.0403	0.0096	0.0177	0.0676
0.0403	0.0096	0.0177	0.0676
0.0403	0.0096	0.0177	0.0676
0.0403	0.0096	0.0177	0.0676
0.0403	0.0096	0.0177	0.0676
0.0403	0.0096	0.0177	0.0676
0.0403	0.0096	0.0177	0.0676
0.0403	0.0096	0.0177	0.0676
0.0403	0.0096	0.0177	0.0676
0.0403	0.0096	0.0177	0.0676
0.0403	0.0096	0.0177	0.0676
0.0403	0.0096	0.0177	0.0676
0.0403	0.0096	0.0177	0.0676
0.0403	0.0096	0.0177	0.0676
0.0403	0.0096	0.0177	0.0676
0.0403	0.0096	0.0177	0.0676
0.0403	0.0096	0.0177	0.0676
0.0403	0.0096	0.0177	0.0676
0.0403	0.0096	0.0177	0.0676
0.0403	0.0096	0.0177	0.0676
0.0403	0.0096	0.0177	0.0676
0.0403	0.0096	0.0177	0.0676
0.0403	0.0096	0.0177	0.0676
0.0403	0.0096	0.0177	0.0676
0.0403	0.0096	0.0177	0.0676
0.0403	0.0096	0.0177	0.0676
0.0403	0.0096	0.0177	0.0676
0.0403	0.0096	0.0177	0.0676
0.0403	0.0096	0.0177	0.0676
0.0403	0.0096	0.0177	0.0676
0.0403	0.0096	0.0177	0.0676
0.0403	0.0096	0.0177	0.0676
0.0403	0.0096	0.0177	0.0676
0.0403	0.0096	0.0177	0.0676
0.0403	0.0096	0.0177	0.0676
0.0403	0.0096	0.0177	0.0676
0.0403	0.0096	0.0177	0.0676
0.0403	0.0096	0.0177	0.0676
0.0403	0.0096	0.0177	0.0676
0.0403	0.0096	0.0177	0.0676
0.0403	0.0096	0.0177	0.0676
0.0403	0.0096	0.0177	0.0676
0.0403	0.0096	0.0177	0.0676
0.0386	0.00935	0.0173	0.0653
0.0386	0.00935	0.0173	0.0653
0.0386	0.00935	0.0173	0.0653
0.0386	0.00935	0.0173	0.0653
0.0386	0.00935	0.0173	0.0653
0.0386	0.00935	0.0173	0.0653
0.0386	0.00935	0.0173	0.0653
0.0386	0.00935	0.0173	0.0653
0.0386	0.00935	0.0173	0.0653
0.0386	0.00935	0.0173	0.0653
0.0386	0.00935	0.0173	0.0653
0.0386	0.00935	0.0173	0.0653
0.0386	0.00935	0.0173	0.0653
0.0386	0.00935	0.0173	0.0653
0.0386	0.00935	0.0173	0.0653
0.0386	0.00935	0.0173	0.0653
0.0386	0.00935	0.0173	0.0653
0.0386	0.00935	0.0173	0.0653
0.0386	0.00935	0.0173	0.0653
0.0386	0.00935	0.0173	0.0653
0.0386	0.00935	0.0173	0.0653
0.0386	0.00935	0.0173	0.0653
0.0386	0.00935	0.0173	0.0653
0.0386	0.00935	0.0173	0.0653
0.0386	0.00935	0.0173	0.0653
0.0386	0.00935	0.0173	0.0653
0.0386	0.00935	0.0173	0.0653
0.0386	0.00935	0.0173	0.0653
0.0386	0.00935	0.0173	0.0653
0.0386	0.00935	0.0173	0.0653
0.0386	0.00935	0.0173	0.0653
0.0386	0.00935	0.0173	0.0653
0.0386	0.00935	0.0173	0.0653
0.0386	0.00935	0.0173	0.0653
0.0386	0.00935	0.0173	0.0653
0.0386	0.00935	0.0173	0.0653
0.0386	0.00935	0.0173	0.0653
0.0386	0.00935	0.0173	0.0653
0.0386	0.00935	0.0173	0.0653
0.0386	0.00935	0.0173	0.0653
0.0386	0.00935	0.0173	0.0653
0.0386	0.00935	0.0173	0.0653
0.0386	0.00935	0.0173	0.0653
0.0386	0.00935	0.0173	0.0653
0.0386	0.00935	0.0173	0.0653
0.0386	0.00935	0.0173	0.0653
0.0386	0.00935	0.0173	0.0653
0.0386	0.00935	0.0173	0.0653
0.0386	0.00935	0.0173	0.0653
0.0386	0.00935	0.0173	0.0653
0.0386	0.00935	0.0173	0.0653
0.0386	0.00935	0.0173	0.0653
0.0386	0.00935	0.0173	0.0653
0.0386	0.00935	0.0173	0.0653
0.0386	0.00935	0.0173	0.0653
0.0386	0.00935	0.0173	0.0653
0.0386	0.00935	0.0173	0.0653
0.0386	0.00935	0.0173	0.0653
0.0386	0.00935	0.0173	0.0653
0.0386	0.00935	0.0173	0.0653
0.0386	0.00935	0.0173	0.0653
0.0386	0.00935	0.0173	0.0653
0.0386	0.00935	0.0173	0.0653
0.0386	0.00935	0.0173	0.0653
0.0386	0.00935	0.0173	0.0653
0.0386	0.00935	0.0173	0.0653
0.0386	0.00935	0.0173	0.0653
0.0386	0.00935	0.0173	0.0653
0.0386	0.00935	0.0173	0.0653
0.0386	0.00935	0.0173	0.0653
0.0386	0.00935	0.0173	0.0653
0.0386	0.00935	0.0173	0.0653
0.0386	0.00935	0.0173	0.0653
0.0386	0.00935	0.0173	0.0653
0.0386	0.00935	0.0173	0.0653
0.0386	0.00935	0.0173	0.0653
0.0386	0.00935	0.0173	0.0653
0.0386	0.00935	0.0173	0.0653
0.0386	0.00935	0.0173	0.0653
0.0386	0.00935	0.0173	0.0653
0.0386	0.00935	0.0173	0.0653
0.0386	0.00935	0.0173	0.0653
0.0386	0.00935	0.0173	0.0653
0.0386	0.00935	0.0173	0.0653
0.0386	0.00935	0.0173	0.0653
0.0386	0.00935	0.0173	0.0653
0.0386	0.00935	0.0173	0.0653
0.0386	0.00935	0.0173	0.0653
0.0386	0.00935	0.0173	0.0653
0.0386	0.00935	0.0173	0.0653
0.0386	0.00935	0.0173	0.0653
0.0386	0.00935	0.0173	0.0653
0.0386	0.00935	0.0173	0.0653
0.0386	0.00935	0.0173	0.0653
0.0386	0.00935	0.0173	0.0653
0.0386	0.00935	0.0173	0.0653
0.0386	0.00935	0.0173	0.0653
0.0386	0.00935	0.0173	0.0653
0.0386	0.00935	0.0173	0.0653
0.0386	0.00935	0.0173	0.0653
0.0386	0.00935	0.0173	0.0653
0.0386	0.00935	0.0173	0.0653
0.0386	0.00935	0.0173	0.0653
0.0386	0.00935	0.0173	0.0653
0.0386	0.00935	0.0173	0.0653
0.0386	0.00935	0.0173	0.0653
0.0386	0.00935	0.0173	0.0653
0.0386	0.00935	0.0173	0.0653
0.0386	0.00935	0.0173	0.0653
0.0386	0.00935	0.0173	0.0653
0.0386	0.00935	0.0173	0.0653
0.0386	0.00935	0.0173	0.0653
0.0386	0.00935	0.0173	0.0653
0.0386	0.00935	0.0173	0.0653
0.0386	0.00935	0.0173	0.0653
0.0386	0.00935	0.0173	0.0653
0.0386	0.00935	0.0173	0.0653
0.0386	0.00935	0.0173	0.0653
0.0375	0.00897	0.0171	0.0636
0.0375	0.00897	0.0171	0.0636
0.0375	0.00897	0.0171	0.0636
0.0375	0.00897	0.0171	0.0636
0.0375	0.00897	0.0171	0.0636
0.0375	0.00897	0.0171	0.0636
0.0375	0.00897	0.0171	0.0636
0.0375	0.00897	0.0171	0.0636
0.0375	0.00897	0.0171	0.0636
0.0375	0.00897	0.0171	0.0636
0.0375	0.00897	0.0171	0.0636
0.0375	0.00897	0.0171	0.0636
0.0375	0.00897	0.0171	0.0636
0.0375	0.00897	0.0171	0.0636
0.0375	0.00897	0.0171	0.0636
0.0375	0.00897	0.0171	0.0636
0.0375	0.00897	0.0171	0.0636
0.0375	0.00897	0.0171	0.0636
0.0375	0.00897	0.0171	0.0636
0.0375	0.00897	0.0171	0.0636
0.0375	0.00897	0.0171	0.0636
0.0375	0.00897	0.0171	0.0636
0.0375	0.00897	0.0171	0.0636
0.0375	0.00897	0.0171	0.0636
0.0375	0.00897	0.0171	0.0636
0.0375	0.00897	0.0171	0.0636
0.0375	0.00897	0.0171	0.0636
0.0375	0.00897	0.0171	0.0636
0.0375	0.00897	0.0171	0.0636
0.0375	0.00897	0.0171	0.0636
0.0375	0.00897	0.0171	0.0636
0.0375	0.00897	0.0171	0.0636
0.0375	0.00897	0.0171	0.0636
0.0375	0.00897	0.0171	0.0636
0.0375	0.00897	0.0171	0.0636
0.0375	0.00897	0.0171	0.0636
0.0375	0.00897	0.0171	0.0636
0.0375	0.00897	0.0171	0.0636
0.0375	0.00897	0.0171	0.0636
0.0375	0.00897	0.0171	0.0636
0.0375	0.00897	0.0171	0.0636
0.0375	0.00897	0.0171	0.0636
0.0375	0.00897	0.0171	0.0636
0.0375	0.00897	0.0171	0.0636
0.0375	0.00897	0.0171	0.0636
0.0375	0.00897	0.0171	0.0636
0.0375	0.00897	0.0171	0.0636
0.0375	0.00897	0.0171	0.0636
0.0375	0.00897	0.0171	0.0636
0.0375	0.00897	0.0171	0.0636
0.0375	0.00897	0.0171	0.0636
0.0375	0.00897	0.0171	0.0636
0.0375	0.00897	0.0171	0.0636
0.0375	0.00897	0.0171	0.0636
0.0375	0.00897	0.0171	0.0636
0.0375	0.00897	0.0171	0.0636
0.0375	0.00897	0.0171	0.0636
0.0375	0.00897	0.0171	0.0636
0.0375	0.00897	0.0171	0.0636
0.0375	0.00897	0.0171	0.0636
0.0375	0.00897	0.0171	0.0636
0.0375	0.00897	0.0171	0.0636
0.0375	0.00897	0.0171	0.0636
0.0375	0.00897	0.0171	0.0636
0.0375	0.00897	0.0171	0.0636
0.0375	0.00897	0.0171	0.0636
0.0375	0.00897	0.0171	0.0636
0.0375	0.00897	0.0171	0.0636
0.0375	0.00897	0.0171	0.0636
0.0375	0.00897	0.0171	0.0636
0.0375	0.00897	0.0171	0.0636
0.0375	0.00897	0.0171	0.0636
0.0375	0.00897	0.0171	0.0636
0.0375	0.00897	0.0171	0.0636
0.0375	0.00897	0.0171	0.0636
0.0375	0.00897	0.0171	0.0636
0.0375	0.00897	0.0171	0.0636
0.0375	0.00897	0.0171	0.0636
0.0375	0.00897	0.0171	0.0636
0.0375	0.00897	0.0171	0.0636
0.0375	0.00897	0.0171	0.0636
0.0375	0.00897	0.0171	0.0636
0.0375	0.00897	0.0171	0.0636
0.0375	0.00897	0.0171	0.0636
0.0375	0.00897	0.0171	0.0636
0.0375	0.00897	0.0171	0.0636
0.0375	0.00897	0.0171	0.0636
0.0375	0.00897	0.0171	0.0636
0.0375	0.00897	0.0171	0.0636
0.0375	0.00897	0.0171	0.0636
0.0375	0.00897	0.0171	0.0636
0.0375	0.00897	0.0171	0.0636
0.0375	0.00897	0.0171	0.0636
0.0375	0.00897	0.0171	0.0636
0.0375	0.00897	0.0171	0.0636
0.0375	0.00897	0.0171	0.0636
0.0375	0.00897	0.0171	0.0636
0.0375	0.00897	0.0171	0.0636
0.0375	0.00897	0.0171	0.0636
0.0375	0.00897	0.0171	0.0636
0.0375	0.00897	0.0171	0.0636
0.0375	0.00897	0.0171	0.0636
0.0375	0.00897	0.0171	0.0636
0.0375	0.00897	0.0171	0.0636
0.0375	0.00897	0.0171	0.0636
0.0375	0.00897	0.0171	0.0636
0.0375	0.00897	0.0171	0.0636
0.0375	0.00897	0.0171	0.0636
0.0375	0.00897	0.0171	0.0636
0.0375	0.00897	0.0171	0.0636
0.0375	0.00897	0.0171	0.0636
0.0375	0.00897	0.0171	0.0636
0.0375	0.00897	0.0171	0.0636
0.0375	0.00897	0.0171	0.0636
0.0375	0.00897	0.0171	0.0636
0.0375	0.00897	0.0171	0.0636
0.0375	0.00897	0.0171	0.0636
0.0375	0.00897	0.0171	0.0636
0.0376	0.00899	0.0165	0.0631
0.0376	0.00899	0.0165	0.0631
0.0376	0.00899	0.0165	0.0631
0.0376	0.00899	0.0165	0.0631
0.0376	0.00899	0.0165	0.0631
0.0376	0.00899	0.0165	0.0631
0.0376	0.00899	0.0165	0.0631
0.0376	0.00899	0.0165	0.0631
0.0376	0.00899	0.0165	0.0631
0.0376	0.00899	0.0165	0.0631
0.0376	0.00899	0.0165	0.0631
0.0376	0.00899	0.0165	0.0631
0.0376	0.00899	0.0165	0.0631
0.0376	0.00899	0.0165	0.0631
0.0376	0.00899	0.0165	0.0631
0.0376	0.00899	0.0165	0.0631
0.0376	0.00899	0.0165	0.0631
0.0376	0.00899	0.0165	0.0631
0.0376	0.00899	0.0165	0.0631
0.0376	0.00899	0.0165	0.0631
0.0376	0.00899	0.0165	0.0631
0.0376	0.00899	0.0165	0.0631
0.0376	0.00899	0.0165	0.0631
0.0376	0.00899	0.0165	0.0631
0.0376	0.00899	0.0165	0.0631
0.0376	0.00899	0.0165	0.0631
0.0376	0.00899	0.0165	0.0631
0.0376	0.00899	0.0165	0.0631
0.0376	0.00899	0.0165	0.0631
0.0376	0.00899	0.0165	0.0631
0.0376	0.00899	0.0165	0.0631
0.0376	0.00899	0.0165	0.0631
0.0376	0.00899	0.0165	0.0631
0.0376	0.00899	0.0165	0.0631
0.0376	0.00899	0.0165	0.0631
0.0376	0.00899	0.0165	0.0631
0.0376	0.00899	0.0165	0.0631
0.0376	0.00899	0.0165	0.0631
0.0376	0.00899	0.0165	0.0631
0.0376	0.00899	0.0165	0.0631
0.0376	0.00899	0.0165	0.0631
0.0376	0.00899	0.0165	0.0631
0.0376	0.00899	0.0165	0.0631
0.0376	0.00899	0.0165	0.0631
0.0376	0.00899	0.0165	0.0631
0.0376	0.00899	0.0165	0.0631
0.0376	0.00899	0.0165	0.0631
0.0376	0.00899	0.0165	0.0631
0.0376	0.00899	0.0165	0.0631
0.0376	0.00899	0.0165	0.0631
0.0376	0.00899	0.0165	0.0631
0.0376	0.00899	0.0165	0.0631
0.0376	0.00899	0.0165	0.0631
0.0376	0.00899	0.0165	0.0631
0.0376	0.00899	0.0165	0.0631
0.0376	0.00899	0.0165	0.0631
0.0376	0.00899	0.0165	0.0631
0.0376	0.00899	0.0165	0.0631
0.0376	0.00899	0.0165	0.0631
0.0376	0.00899	0.0165	0.0631
0.0376	0.00899	0.0165	0.0631
0.0376	0.00899	0.0165	0.0631
0.0376	0.00899	0.0165	0.0631
0.0376	0.00899	0.0165	0.0631
0.0376	0.00899	0.0165	0.0631
0.0376	0.00899	0.0165	0.0631
0.0376	0.00899	0.0165	0.0631
0.0376	0.00899	0.0165	0.0631
0.0376	0.00899	0.0165	0.0631
0.0376	0.00899	0.0165	0.0631
0.0376	0.00899	0.0165	0.0631
0.0376	0.00899	0.0165	0.0631
0.0376	0.00899	0.0165	0.0631
0.0376	0.00899	0.0165	0.0631
0.0376	0.00899	0.0165	0.0631
0.0376	0.00899	0.0165	0.0631
0.0376	0.00899	0.0165	0.0631
0.0376	0.00899	0.0165	0.0631
0.0376	0.00899	0.0165	0.0631
0.0376	0.00899	0.0165	0.0631
0.0376	0.00899	0.0165	0.0631
0.0376	0.00899	0.0165	0.0631
0.0376	0.00899	0.0165	0.0631
0.0376	0.00899	0.0165	0.0631
0.0376	0.00899	0.0165	0.0631
0.0376	0.00899	0.0165	0.0631
0.0376	0.00899	0.0165	0.0631
0.0376	0.00899	0.0165	0.0631
0.0376	0.00899	0.0165	0.0631
0.0376	0.00899	0.0165	0.0631
0.0376	0.00899	0.0165	0.0631
0.0376	0.00899	0.0165	0.0631
0.0376	0.00899	0.0165	0.0631
0.0376	0.00899	0.0165	0.0631
0.0376	0.00899	0.0165	0.0631
0.0376	0.00899	0.0165	0.0631
0.0376	0.00899	0.0165	0.0631
0.0376	0.00899	0.0165	0.0631
0.0376	0.00899	0.0165	0.0631
0.0376	0.00899	0.0165	0.0631
0.0376	0.00899	0.0165	0.0631
0.0376	0.00899	0.0165	0.0631
0.0376	0.00899	0.0165	0.0631
0.0376	0.00899	0.0165	0.0631
0.0376	0.00899	0.0165	0.0631
0.0376	0.00899	0.0165	0.0631
0.0376	0.00899	0.0165	0.0631
0.0376	0.00899	0.0165	0.0631
0.0376	0.00899	0.0165	0.0631
0.0376	0.00899	0.0165	0.0631
0.0376	0.00899	0.0165	0.0631
0.0376	0.00899	0.0165	0.0631
0.0376	0.00899	0.0165	0.0631
0.0376	0.00899	0.0165	0.0631
0.0376	0.00899	0.0165	0.0631
0.0376	0.00899	0.0165	0.0631
0.0376	0.00899	0.0165	0.0631
0.0376	0.00899	0.0165	0.0631
0.0266	0.00774	0.0135	0.0479
0.0266	0.00774	0.0135	0.0479
0.0266	0.00774	0.0135	0.0479
0.0266	0.00774	0.0135	0.0479
0.0266	0.00774	0.0135	0.0479
0.0266	0.00774	0.0135	0.0479
0.0266	0.00774	0.0135	0.0479
0.0266	0.00774	0.0135	0.0479
0.0266	0.00774	0.0135	0.0479
0.0266	0.00774	0.0135	0.0479
0.0266	0.00774	0.0135	0.0479
0.0266	0.00774	0.0135	0.0479
0.0266	0.00774	0.0135	0.0479
0.0266	0.00774	0.0135	0.0479
0.0266	0.00774	0.0135	0.0479
0.0266	0.00774	0.0135	0.0479
0.0266	0.00774	0.0135	0.0479
0.0266	0.00774	0.0135	0.0479
0.0266	0.00774	0.0135	0.0479
0.0266	0.00774	0.0135	0.0479
0.0266	0.00774	0.0135	0.0479
0.0266	0.00774	0.0135	0.0479
0.0266	0.00774	0.0135	0.0479
0.0266	0.00774	0.0135	0.0479
0.0266	0.00774	0.0135	0.0479
0.0266	0.00774	0.0135	0.0479
0.0266	0.00774	0.0135	0.0479
0.0266	0.00774	0.0135	0.0479
0.0266	0.00774	0.0135	0.0479
0.0266	0.00774	0.0135	0.0479
0.0266	0.00774	0.0135	0.0479
0.0266	0.00774	0.0135	0.0479
0.0266	0.00774	0.0135	0.0479
0.0266	0.00774	0.0135	0.0479
0.0266	0.00774	0.0135	0.0479
0.0266	0.00774	0.0135	0.0479
0.0266	0.00774	0.0135	0.0479
0.0266	0.00774	0.0135	0.0479
0.0266	0.00774	0.0135	0.0479
0.0266	0.00774	0.0135	0.0479
0.0266	0.00774	0.0135	0.0479
0.0266	0.00774	0.0135	0.0479
0.0266	0.00774	0.0135	0.0479
0.0266	0.00774	0.0135	0.0479
0.0266	0.00774	0.0135	0.0479
0.0266	0.00774	0.0135	0.0479
0.0266	0.00774	0.0135	0.0479
0.0266	0.00774	0.0135	0.0479
0.0266	0.00774	0.0135	0.0479
0.0266	0.00774	0.0135	0.0479
0.0266	0.00774	0.0135	0.0479
0.0266	0.00774	0.0135	0.0479
0.0266	0.00774	0.0135	0.0479
0.0266	0.00774	0.0135	0.0479
0.0266	0.00774	0.0135	0.0479
0.0266	0.00774	0.0135	0.0479
0.0266	0.00774	0.0135	0.0479
0.0266	0.00774	0.0135	0.0479
0.0266	0.00774	0.0135	0.0479
0.0266	0.00774	0.0135	0.0479
0.0266	0.00774	0.0135	0.0479
0.0266	0.00774	0.0135	0.0479
0.0266	0.00774	0.0135	0.0479
0.0266	0.00774	0.0135	0.0479
0.0266	0.00774	0.0135	0.0479
0.0266	0.00774	0.0135	0.0479
0.0266	0.00774	0.0135	0.0479
0.0266	0.00774	0.0135	0.0479
0.0266	0.00774	0.0135	0.0479
0.0266	0.00774	0.0135	0.0479
0.0266	0.00774	0.0135	0.0479
0.0266	0.00774	0.0135	0.0479
0.0266	0.00774	0.0135	0.0479
0.0266	0.00774	0.0135	0.0479
0.0266	0.00774	0.0135	0.0479
0.0266	0.00774	0.0135	0.0479
0.0266	0.00774	0.0135	0.0479
0.0266	0.00774	0.0135	0.0479
0.0266	0.00774	0.0135	0.0479
0.0266	0.00774	0.0135	0.0479
0.0266	0.00774	0.0135	0.0479
0.0266	0.00774	0.0135	0.0479
0.0266	0.00774	0.0135	0.0479
0.0266	0.00774	0.0135	0.0479
0.0266	0.00774	0.0135	0.0479
0.0266	0.00774	0.0135	0.0479
0.0266	0.00774	0.0135	0.0479
0.0266	0.00774	0.0135	0.0479
0.0266	0.00774	0.0135	0.0479
0.0266	0.00774	0.0135	0.0479
0.0266	0.00774	0.0135	0.0479
0.0266	0.00774	0.0135	0.0479
0.0266	0.00774	0.0135	0.0479
0.0266	0.00774	0.0135	0.0479
0.0266	0.00774	0.0135	0.0479
0.0266	0.00774	0.0135	0.0479
0.0266	0.00774	0.0135	0.0479
0.0266	0.00774	0.0135	0.0479
0.0266	0.00774	0.0135	0.0479
0.0266	0.00774	0.0135	0.0479
0.0266	0.00774	0.0135	0.0479
0.0266	0.00774	0.0135	0.0479
0.0266	0.00774	0.0135	0.0479
0.0266	0.00774	0.0135	0.0479
0.0266	0.00774	0.0135	0.0479
0.0266	0.00774	0.0135	0.0479
0.0266	0.00774	0.0135	0.0479
0.0266	0.00774	0.0135	0.0479
0.0266	0.00774	0.0135	0.0479
0.0266	0.00774	0.0135	0.0479
0.0266	0.00774	0.0135	0.0479
0.0266	0.00774	0.0135	0.0479
0.0266	0.00774	0.0135	0.0479
0.0266	0.00774	0.0135	0.0479
0.0266	0.00774	0.0135	0.0479
0.0266	0.00774	0.0135	0.0479
0.0266	0.00774	0.0135	0.0479
0.0266	0.00774	0.0135	0.0479
0.0265	0.00775	0.0136	0.0479
0.0265	0.00775	0.0136	0.0479
0.0265	0.00775	0.0136	0.0479
0.0265	0.00775	0.0136	0.0479
0.0265	0.00775	0.0136	0.0479
0.0265	0.00775	0.0136	0.0479
0.0265	0.00775	0.0136	0.0479
0.0265	0.00775	0.0136	0.0479
0.0265	0.00775	0.0136	0.0479
0.0265	0.00775	0.0136	0.0479
0.0265	0.00775	0.0136	0.0479
0.0265	0.00775	0.0136	0.0479
0.0265	0.00775	0.0136	0.0479
0.0265	0.00775	0.0136	0.0479
0.0265	0.00775	0.0136	0.0479
0.0265	0.00775	0.0136	0.0479
0.0265	0.00775	0.0136	0.0479
0.0265	0.00775	0.0136	0.0479
0.0265	0.00775	0.0136	0.0479
0.0265	0.00775	0.0136	0.0479
0.0265	0.00775	0.0136	0.0479
0.0265	0.00775	0.0136	0.0479
0.0265	0.00775	0.0136	0.0479
0.0265	0.00775	0.0136	0.0479
0.0265	0.00775	0.0136	0.0479
0.0265	0.00775	0.0136	0.0479
0.0265	0.00775	0.0136	0.0479
0.0265	0.00775	0.0136	0.0479
0.0265	0.00775	0.0136	0.0479
0.0265	0.00775	0.0136	0.0479
0.0265	0.00775	0.0136	0.0479
0.0265	0.00775	0.0136	0.0479
0.0265	0.00775	0.0136	0.0479
0.0265	0.00775	0.0136	0.0479
0.0265	0.00775	0.0136	0.0479
0.0265	0.00775	0.0136	0.0479
0.0265	0.00775	0.0136	0.0479
0.0265	0.00775	0.0136	0.0479
0.0265	0.00775	0.0136	0.0479
0.0265	0.00775	0.0136	0.0479
0.0265	0.00775	0.0136	0.0479
0.0265	0.00775	0.0136	0.0479
0.0265	0.00775	0.0136	0.0479
0.0265	0.00775	0.0136	0.0479
0.0265	0.00775	0.0136	0.0479
0.0265	0.00775	0.0136	0.0479
0.0265	0.00775	0.0136	0.0479
0.0265	0.00775	0.0136	0.0479
0.0265	0.00775	0.0136	0.0479
0.0265	0.00775	0.0136	0.0479
0.0265	0.00775	0.0136	0.0479
0.0265	0.00775	0.0136	0.0479
0.0265	0.00775	0.0136	0.0479
0.0265	0.00775	0.0136	0.0479
0.0265	0.00775	0.0136	0.0479
0.0265	0.00775	0.0136	0.0479
0.0265	0.00775	0.0136	0.0479
0.0265	0.00775	0.0136	0.0479
0.0265	0.00775	0.0136	0.0479
0.0265	0.00775	0.0136	0.0479
0.0265	0.00775	0.0136	0.0479
0.0265	0.00775	0.0136	0.0479
0.0265	0.00775	0.0136	0.0479
0.0265	0.00775	0.0136	0.0479
0.0265	0.00775	0.0136	0.0479
0.0265	0.00775	0.0136	0.0479
0.0265	0.00775	0.0136	0.0479
0.0265	0.00775	0.0136	0.0479
0.0265	0.00775	0.0136	0.0479
0.0265	0.00775	0.0136	0.0479
0.0265	0.00775	0.0136	0.0479
0.0265	0.00775	0.0136	0.0479
0.0265	0.00775	0.0136	0.0479
0.0265	0.00775	0.0136	0.0479
0.0265	0.00775	0.0136	0.0479
0.0265	0.00775	0.0136	0.0479
0.0265	0.00775	0.0136	0.0479
0.0265	0.00775	0.0136	0.0479
0.0265	0.00775	0.0136	0.0479
0.0265	0.00775	0.0136	0.0479
0.0265	0.00775	0.0136	0.0479
0.0265	0.00775	0.0136	0.0479
0.0265	0.00775	0.0136	0.0479
0.0265	0.00775	0.0136	0.0479
0.0265	0.00775	0.0136	0.0479
0.0265	0.00775	0.0136	0.0479
0.0265	0.00775	0.0136	0.0479
0.0265	0.00775	0.0136	0.0479
0.0265	0.00775	0.0136	0.0479
0.0265	0.00775	0.0136	0.0479
0.0265	0.00775	0.0136	0.0479
0.0265	0.00775	0.0136	0.0479
0.0265	0.00775	0.0136	0.0479
0.0265	0.00775	0.0136	0.0479
0.0265	0.00775	0.0136	0.0479
0.0265	0.00775	0.0136	0.0479
0.0265	0.00775	0.0136	0.0479
0.0265	0.00775	0.0136	0.0479
0.0265	0.00775	0.0136	0.0479
0.0265	0.00775	0.0136	0.0479
0.0265	0.00775	0.0136	0.0479
0.0265	0.00775	0.0136	0.0479
0.0265	0.00775	0.0136	0.0479
0.0265	0.00775	0.0136	0.0479
0.0265	0.00775	0.0136	0.0479
0.0265	0.00775	0.0136	0.0479
0.0265	0.00775	0.0136	0.0479
0.0265	0.00775	0.0136	0.0479
0.0265	0.00775	0.0136	0.0479
0.0265	0.00775	0.0136	0.0479
0.0265	0.00775	0.0136	0.0479
0.0265	0.00775	0.0136	0.0479
0.0265	0.00775	0.0136	0.0479
0.0265	0.00775	0.0136	0.0479
0.0265	0.00775	0.0136	0.0479
0.0265	0.00775	0.0136	0.0479
0.0265	0.00775	0.0136	0.0479
0.0265	0.00776	0.0136	0.0478
0.0265	0.00776	0.0136	0.0478
0.0265	0.00776	0.0136	0.0478
0.0265	0.00776	0.0136	0.0478
0.0265	0.00776	0.0136	0.0478
0.0265	0.00776	0.0136	0.0478
0.0265	0.00776	0.0136	0.0478
0.0265	0.00776	0.0136	0.0478
0.0265	0.00776	0.0136	0.0478
0.0265	0.00776	0.0136	0.0478
0.0265	0.00776	0.0136	0.0478
0.0265	0.00776	0.0136	0.0478
0.0265	0.00776	0.0136	0.0478
0.0265	0.00776	0.0136	0.0478
0.0265	0.00776	0.0136	0.0478
0.0265	0.00776	0.0136	0.0478
0.0265	0.00776	0.0136	0.0478
0.0265	0.00776	0.0136	0.0478
0.0265	0.00776	0.0136	0.0478
0.0265	0.00776	0.0136	0.0478
0.0265	0.00776	0.0136	0.0478
0.0265	0.00776	0.0136	0.0478
0.0265	0.00776	0.0136	0.0478
0.0265	0.00776	0.0136	0.0478
0.0265	0.00776	0.0136	0.0478
0.0265	0.00776	0.0136	0.0478
0.0265	0.00776	0.0136	0.0478
0.0265	0.00776	0.0136	0.0478
0.0265	0.00776	0.0136	0.0478
0.0265	0.00776	0.0136	0.0478
0.0265	0.00776	0.0136	0.0478
0.0265	0.00776	0.0136	0.0478
0.0265	0.00776	0.0136	0.0478
0.0265	0.00776	0.0136	0.0478
0.0265	0.00776	0.0136	0.0478
0.0265	0.00776	0.0136	0.0478
0.0265	0.00776	0.0136	0.0478
0.0265	0.00776	0.0136	0.0478
0.0265	0.00776	0.0136	0.0478
0.0265	0.00776	0.0136	0.0478
0.0265	0.00776	0.0136	0.0478
0.0265	0.00776	0.0136	0.0478
0.0265	0.00776	0.0136	0.0478
0.0265	0.00776	0.0136	0.0478
0.0265	0.00776	0.0136	0.0478
0.0265	0.00776	0.0136	0.0478
0.0265	0.00776	0.0136	0.0478
0.0265	0.00776	0.0136	0.0478
0.0265	0.00776	0.0136	0.0478
0.0265	0.00776	0.0136	0.0478
0.0265	0.00776	0.0136	0.0478
0.0265	0.00776	0.0136	0.0478
0.0265	0.00776	0.0136	0.0478
0.0265	0.00776	0.0136	0.0478
0.0265	0.00776	0.0136	0.0478
0.0265	0.00776	0.0136	0.0478
0.0265	0.00776	0.0136	0.0478
0.0265	0.00776	0.0136	0.0478
0.0265	0.00776	0.0136	0.0478
0.0265	0.00776	0.0136	0.0478
0.0265	0.00776	0.0136	0.0478
0.0265	0.00776	0.0136	0.0478
0.0265	0.00776	0.0136	0.0478
0.0265	0.00776	0.0136	0.0478
0.0265	0.00776	0.0136	0.0478
0.0265	0.00776	0.0136	0.0478
0.0265	0.00776	0.0136	0.0478
0.0265	0.00776	0.0136	0.0478
0.0265	0.00776	0.0136	0.0478
0.0265	0.00776	0.0136	0.0478
0.0265	0.00776	0.0136	0.0478
0.0265	0.00776	0.0136	0.0478
0.0265	0.00776	0.0136	0.0478
0.0265	0.00776	0.0136	0.0478
0.0265	0.00776	0.0136	0.0478
0.0265	0.00776	0.0136	0.0478
0.0265	0.00776	0.0136	0.0478
0.0265	0.00776	0.0136	0.0478
0.0265	0.00776	0.0136	0.0478
0.0265	0.00776	0.0136	0.0478
0.0265	0.00776	0.0136	0.0478
0.0265	0.00776	0.0136	0.0478
0.0265	0.00776	0.0136	0.0478
0.0265	0.00776	0.0136	0.0478
0.0265	0.00776	0.0136	0.0478
0.0265	0.00776	0.0136	0.0478
0.0265	0.00776	0.0136	0.0478
0.0265	0.00776	0.0136	0.0478
0.0265	0.00776	0.0136	0.0478
0.0265	0.00776	0.0136	0.0478
0.0265	0.00776	0.0136	0.0478
0.0265	0.00776	0.0136	0.0478
0.0265	0.00776	0.0136	0.0478
0.0265	0.00776	0.0136	0.0478
0.0265	0.00776	0.0136	0.0478
0.0265	0.00776	0.0136	0.0478
0.0265	0.00776	0.0136	0.0478
0.0265	0.00776	0.0136	0.0478
0.0265	0.00776	0.0136	0.0478
0.0265	0.00776	0.0136	0.0478
0.0265	0.00776	0.0136	0.0478
0.0265	0.00776	0.0136	0.0478
0.0265	0.00776	0.0136	0.0478
0.0265	0.00776	0.0136	0.0478
0.0265	0.00776	0.0136	0.0478
0.0265	0.00776	0.0136	0.0478
0.0265	0.00776	0.0136	0.0478
0.0265	0.00776	0.0136	0.0478
0.0265	0.00776	0.0136	0.0478
0.0265	0.00776	0.0136	0.0478
0.0265	0.00776	0.0136	0.0478
0.0265	0.00776	0.0136	0.0478
0.0265	0.00776	0.0136	0.0478
0.0265	0.00776	0.0136	0.0478
0.0265	0.00776	0.0136	0.0478
0.0265	0.00776	0.0136	0.0478
0.0265	0.00776	0.0136	0.0478
0.0265	0.00776	0.0136	0.0478
0.0155	0.00523	0.00854	0.0293
0.0155	0.00523	0.00854	0.0293
0.0155	0.00523	0.00854	0.0293
0.0155	0.00523	0.00854	0.0293
0.0155	0.00523	0.00854	0.0293
0.0155	0.00523	0.00854	0.0293
0.0155	0.00523	0.00854	0.0293
0.0155	0.00523	0.00854	0.0293
0.0155	0.00523	0.00854	0.0293
0.0155	0.00523	0.00854	0.0293
0.0155	0.00523	0.00854	0.0293
0.0155	0.00523	0.00854	0.0293
0.0155	0.00523	0.00854	0.0293
0.0155	0.00523	0.00854	0.0293
0.0155	0.00523	0.00854	0.0293
0.0155	0.00523	0.00854	0.0293
0.0155	0.00523	0.00854	0.0293
0.0155	0.00523	0.00854	0.0293
0.0155	0.00523	0.00854	0.0293
0.0155	0.00523	0.00854	0.0293
0.0155	0.00523	0.00854	0.0293
0.0155	0.00523	0.00854	0.0293
0.0155	0.00523	0.00854	0.0293
0.0155	0.00523	0.00854	0.0293
0.0155	0.00523	0.00854	0.0293
0.0155	0.00523	0.00854	0.0293
0.0155	0.00523	0.00854	0.0293
0.0155	0.00523	0.00854	0.0293
0.0155	0.00523	0.00854	0.0293
0.0155	0.00523	0.00854	0.0293
0.0155	0.00523	0.00854	0.0293
0.0155	0.00523	0.00854	0.0293
0.0155	0.00523	0.00854	0.0293
0.0155	0.00523	0.00854	0.0293
0.0155	0.00523	0.00854	0.0293
0.0155	0.00523	0.00854	0.0293
0.0155	0.00523	0.00854	0.0293
0.0155	0.00523	0.00854	0.0293
0.0155	0.00523	0.00854	0.0293
0.0155	0.00523	0.00854	0.0293
0.0155	0.00523	0.00854	0.0293
0.0155	0.00523	0.00854	0.0293
0.0155	0.00523	0.00854	0.0293
0.0155	0.00523	0.00854	0.0293
0.0155	0.00523	0.00854	0.0293
0.0155	0.00523	0.00854	0.0293
0.0155	0.00523	0.00854	0.0293
0.0155	0.00523	0.00854	0.0293
0.0155	0.00523	0.00854	0.0293
0.0155	0.00523	0.00854	0.0293
0.0155	0.00523	0.00854	0.0293
0.0155	0.00523	0.00854	0.0293
0.0155	0.00523	0.00854	0.0293
0.0155	0.00523	0.00854	0.0293
0.0155	0.00523	0.00854	0.0293
0.0155	0.00523	0.00854	0.0293
0.0155	0.00523	0.00854	0.0293
0.0155	0.00523	0.00854	0.0293
0.0155	0.00523	0.00854	0.0293
0.0155	0.00523	0.00854	0.0293
0.0155	0.00523	0.00854	0.0293
0.0155	0.00523	0.00854	0.0293
0.0155	0.00523	0.00854	0.0293
0.0155	0.00523	0.00854	0.0293
0.0155	0.00523	0.00854	0.0293
0.0155	0.00523	0.00854	0.0293
0.0155	0.00523	0.00854	0.0293
0.0155	0.00523	0.00854	0.0293
0.0155	0.00523	0.00854	0.0293
0.0155	0.00523	0.00854	0.0293
0.0155	0.00523	0.00854	0.0293
0.0155	0.00523	0.00854	0.0293
0.0155	0.00523	0.00854	0.0293
0.0155	0.00523	0.00854	0.0293
0.0155	0.00523	0.00854	0.0293
0.0155	0.00523	0.00854	0.0293
0.0155	0.00523	0.00854	0.0293
0.0155	0.00523	0.00854	0.0293
0.0155	0.00523	0.00854	0.0293
0.0155	0.00523	0.00854	0.0293
0.0155	0.00523	0.00854	0.0293
0.0155	0.00523	0.00854	0.0293
0.0155	0.00523	0.00854	0.0293
0.0155	0.00523	0.00854	0.0293
0.0155	0.00523	0.00854	0.0293
0.0155	0.00523	0.00854	0.0293
0.0155	0.00523	0.00854	0.0293
0.0155	0.00523	0.00854	0.0293
0.0155	0.00523	0.00854	0.0293
0.0155	0.00523	0.00854	0.0293
0.0155	0.00523	0.00854	0.0293
0.0155	0.00523	0.00854	0.0293
0.0155	0.00523	0.00854	0.0293
0.0155	0.00523	0.00854	0.0293
0.0155	0.00523	0.00854	0.0293
0.0155	0.00523	0.00854	0.0293
0.0155	0.00523	0.00854	0.0293
0.0155	0.00523	0.00854	0.0293
0.0155	0.00523	0.00854	0.0293
0.0155	0.00523	0.00854	0.0293
0.0155	0.00523	0.00854	0.0293
0.0155	0.00523	0.00854	0.0293
0.0155	0.00523	0.00854	0.0293
0.0155	0.00523	0.00854	0.0293
0.0155	0.00523	0.00854	0.0293
0.0155	0.00523	0.00854	0.0293
0.0155	0.00523	0.00854	0.0293
0.0155	0.00523	0.00854	0.0293
0.0155	0.00523	0.00854	0.0293
0.0155	0.00523	0.00854	0.0293
0.0155	0.00523	0.00854	0.0293
0.0155	0.00523	0.00854	0.0293
0.0155	0.00523	0.00854	0.0293
0.0155	0.00523	0.00854	0.0293
0.0155	0.00523	0.00854	0.0293
0.0155	0.00523	0.00854	0.0293
0.0155	0.00523	0.00854	0.0293
0.0155	0.00523	0.00854	0.0293
0.0155	0.00524	0.0085	0.0293
0.0155	0.00524	0.0085	0.0293
0.0155	0.00524	0.0085	0.0293
0.0155	0.00524	0.0085	0.0293
0.0155	0.00524	0.0085	0.0293
0.0155	0.00524	0.0085	0.0293
0.0155	0.00524	0.0085	0.0293
0.0155	0.00524	0.0085	0.0293
0.0155	0.00524	0.0085	0.0293
0.0155	0.00524	0.0085	0.0293
0.0155	0.00524	0.0085	0.0293
0.0155	0.00524	0.0085	0.0293
0.0155	0.00524	0.0085	0.0293
0.0155	0.00524	0.0085	0.0293
0.0155	0.00524	0.0085	0.0293
0.0155	0.00524	0.0085	0.0293
0.0155	0.00524	0.0085	0.0293
0.0155	0.00524	0.0085	0.0293
0.0155	0.00524	0.0085	0.0293
0.0155	0.00524	0.0085	0.0293
0.0155	0.00524	0.0085	0.0293
0.0155	0.00524	0.0085	0.0293
0.0155	0.00524	0.0085	0.0293
0.0155	0.00524	0.0085	0.0293
0.0155	0.00524	0.0085	0.0293
0.0155	0.00524	0.0085	0.0293
0.0155	0.00524	0.0085	0.0293
0.0155	0.00524	0.0085	0.0293
0.0155	0.00524	0.0085	0.0293
0.0155	0.00524	0.0085	0.0293
0.0155	0.00524	0.0085	0.0293
0.0155	0.00524	0.0085	0.0293
0.0155	0.00524	0.0085	0.0293
0.0155	0.00524	0.0085	0.0293
0.0155	0.00524	0.0085	0.0293
0.0155	0.00524	0.0085	0.0293
0.0155	0.00524	0.0085	0.0293
0.0155	0.00524	0.0085	0.0293
0.0155	0.00524	0.0085	0.0293
0.0155	0.00524	0.0085	0.0293
0.0155	0.00524	0.0085	0.0293
0.0155	0.00524	0.0085	0.0293
0.0155	0.00524	0.0085	0.0293
0.0155	0.00524	0.0085	0.0293
0.0155	0.00524	0.0085	0.0293
0.0155	0.00524	0.0085	0.0293
0.0155	0.00524	0.0085	0.0293
0.0155	0.00524	0.0085	0.0293
0.0155	0.00524	0.0085	0.0293
0.0155	0.00524	0.0085	0.0293
0.0155	0.00524	0.0085	0.0293
0.0155	0.00524	0.0085	0.0293
0.0155	0.00524	0.0085	0.0293
0.0155	0.00524	0.0085	0.0293
0.0155	0.00524	0.0085	0.0293
0.0155	0.00524	0.0085	0.0293
0.0155	0.00524	0.0085	0.0293
0.0155	0.00524	0.0085	0.0293
0.0155	0.00524	0.0085	0.0293
0.0155	0.00524	0.0085	0.0293
0.0155	0.00524	0.0085	0.0293
0.0155	0.00524	0.0085	0.0293
0.0155	0.00524	0.0085	0.0293
0.0155	0.00524	0.0085	0.0293
0.0155	0.00524	0.0085	0.0293
0.0155	0.00524	0.0085	0.0293
0.0155	0.00524	0.0085	0.0293
0.0155	0.00524	0.0085	0.0293
0.0155	0.00524	0.0085	0.0293
0.0155	0.00524	0.0085	0.0293
0.0155	0.00524	0.0085	0.0293
0.0155	0.00524	0.0085	0.0293
0.0155	0.00524	0.0085	0.0293
0.0155	0.00524	0.0085	0.0293
0.0155	0.00524	0.0085	0.0293
0.0155	0.00524	0.0085	0.0293
0.0155	0.00524	0.0085	0.0293
0.0155	0.00524	0.0085	0.0293
0.0155	0.00524	0.0085	0.0293
0.0155	0.00524	0.0085	0.0293
0.0155	0.00524	0.0085	0.0293
0.0155	0.00524	0.0085	0.0293
0.0155	0.00524	0.0085	0.0293
0.0155	0.00524	0.0085	0.0293
0.0155	0.00524	0.0085	0.0293
0.0155	0.00524	0.0085	0.0293
0.0155	0.00524	0.0085	0.0293
0.0155	0.00524	0.0085	0.0293
0.0155	0.00524	0.0085	0.0293
0.0155	0.00524	0.0085	0.0293
0.0155	0.00524	0.0085	0.0293
0.0155	0.00524	0.0085	0.0293
0.0155	0.00524	0.0085	0.0293
0.0155	0.00524	0.0085	0.0293
0.0155	0.00524	0.0085	0.0293
0.0155	0.00524	0.0085	0.0293
0.0155	0.00524	0.0085	0.0293
0.0155	0.00524	0.0085	0.0293
0.0155	0.00524	0.0085	0.0293
0.0155	0.00524	0.0085	0.0293
0.0155	0.00524	0.0085	0.0293
0.0155	0.00524	0.0085	0.0293
0.0155	0.00524	0.0085	0.0293
0.0155	0.00524	0.0085	0.0293
0.0155	0.00524	0.0085	0.0293
0.0155	0.00524	0.0085	0.0293
0.0155	0.00524	0.0085	0.0293
0.0155	0.00524	0.0085	0.0293
0.0155	0.00524	0.0085	0.0293
0.0155	0.00524	0.0085	0.0293
0.0155	0.00524	0.0085	0.0293
0.0155	0.00524	0.0085	0.0293
0.0155	0.00524	0.0085	0.0293
0.0155	0.00524	0.0085	0.0293
0.0155	0.00524	0.0085	0.0293
0.0155	0.00524	0.0085	0.0293
0.0155	0.00524	0.0085	0.0293
0.0155	0.00524	0.0085	0.0293
0.0155	0.00524	0.00847	0.0293
0.0155	0.00524	0.00847	0.0293
0.0155	0.00524	0.00847	0.0293
0.0155	0.00524	0.00847	0.0293
0.0155	0.00524	0.00847	0.0293
0.0155	0.00524	0.00847	0.0293
0.0155	0.00524	0.00847	0.0293
0.0155	0.00524	0.00847	0.0293
0.0155	0.00524	0.00847	0.0293
0.0155	0.00524	0.00847	0.0293
0.0155	0.00524	0.00847	0.0293
0.0155	0.00524	0.00847	0.0293
0.0155	0.00524	0.00847	0.0293
0.0155	0.00524	0.00847	0.0293
0.0155	0.00524	0.00847	0.0293
0.0155	0.00524	0.00847	0.0293
0.0155	0.00524	0.00847	0.0293
0.0155	0.00524	0.00847	0.0293
0.0155	0.00524	0.00847	0.0293
0.0155	0.00524	0.00847	0.0293
0.0155	0.00524	0.00847	0.0293
0.0155	0.00524	0.00847	0.0293
0.0155	0.00524	0.00847	0.0293
0.0155	0.00524	0.00847	0.0293
0.0155	0.00524	0.00847	0.0293
0.0155	0.00524	0.00847	0.0293
0.0155	0.00524	0.00847	0.0293
0.0155	0.00524	0.00847	0.0293
0.0155	0.00524	0.00847	0.0293
0.0155	0.00524	0.00847	0.0293
0.0155	0.00524	0.00847	0.0293
0.0155	0.00524	0.00847	0.0293
0.0155	0.00524	0.00847	0.0293
0.0155	0.00524	0.00847	0.0293
0.0155	0.00524	0.00847	0.0293
0.0155	0.00524	0.00847	0.0293
0.0155	0.00524	0.00847	0.0293
0.0155	0.00524	0.00847	0.0293
0.0155	0.00524	0.00847	0.0293
0.0155	0.00524	0.00847	0.0293
0.0155	0.00524	0.00847	0.0293
0.0155	0.00524	0.00847	0.0293
0.0155	0.00524	0.00847	0.0293
0.0155	0.00524	0.00847	0.0293
0.0155	0.00524	0.00847	0.0293
0.0155	0.00524	0.00847	0.0293
0.0155	0.00524	0.00847	0.0293
0.0155	0.00524	0.00847	0.0293
0.0155	0.00524	0.00847	0.0293
0.0155	0.00524	0.00847	0.0293
0.0155	0.00524	0.00847	0.0293
0.0155	0.00524	0.00847	0.0293
0.0155	0.00524	0.00847	0.0293
0.0155	0.00524	0.00847	0.0293
0.0155	0.00524	0.00847	0.0293
0.0155	0.00524	0.00847	0.0293
0.0155	0.00524	0.00847	0.0293
0.0155	0.00524	0.00847	0.0293
0.0155	0.00524	0.00847	0.0293
0.0155	0.00524	0.00847	0.0293
0.0155	0.00524	0.00847	0.0293
0.0155	0.00524	0.00847	0.0293
0.0155	0.00524	0.00847	0.0293
0.0155	0.00524	0.00847	0.0293
0.0155	0.00524	0.00847	0.0293
0.0155	0.00524	0.00847	0.0293
0.0155	0.00524	0.00847	0.0293
0.0155	0.00524	0.00847	0.0293
0.0155	0.00524	0.00847	0.0293
0.0155	0.00524	0.00847	0.0293
0.0155	0.00524	0.00847	0.0293
0.0155	0.00524	0.00847	0.0293
0.0155	0.00524	0.00847	0.0293
0.0155	0.00524	0.00847	0.0293
0.0155	0.00524	0.00847	0.0293
0.0155	0.00524	0.00847	0.0293
0.0155	0.00524	0.00847	0.0293
0.0155	0.00524	0.00847	0.0293
0.0155	0.00524	0.00847	0.0293
0.0155	0.00524	0.00847	0.0293
0.0155	0.00524	0.00847	0.0293
0.0155	0.00524	0.00847	0.0293
0.0155	0.00524	0.00847	0.0293
0.0155	0.00524	0.00847	0.0293
0.0155	0.00524	0.00847	0.0293
0.0155	0.00524	0.00847	0.0293
0.0155	0.00524	0.00847	0.0293
0.0155	0.00524	0.00847	0.0293
0.0155	0.00524	0.00847	0.0293
0.0155	0.00524	0.00847	0.0293
0.0155	0.00524	0.00847	0.0293
0.0155	0.00524	0.00847	0.0293
0.0155	0.00524	0.00847	0.0293
0.0155	0.00524	0.00847	0.0293
0.0155	0.00524	0.00847	0.0293
0.0155	0.00524	0.00847	0.0293
0.0155	0.00524	0.00847	0.0293
0.0155	0.00524	0.00847	0.0293
0.0155	0.00524	0.00847	0.0293
0.0155	0.00524	0.00847	0.0293
0.0155	0.00524	0.00847	0.0293
0.0155	0.00524	0.00847	0.0293
0.0155	0.00524	0.00847	0.0293
0.0155	0.00524	0.00847	0.0293
0.0155	0.00524	0.00847	0.0293
0.0155	0.00524	0.00847	0.0293
0.0155	0.00524	0.00847	0.0293
0.0155	0.00524	0.00847	0.0293
0.0155	0.00524	0.00847	0.0293
0.0155	0.00524	0.00847	0.0293
0.0155	0.00524	0.00847	0.0293
0.0155	0.00524	0.00847	0.0293
0.0155	0.00524	0.00847	0.0293
0.0155	0.00524	0.00847	0.0293
0.0155	0.00524	0.00847	0.0293
0.0155	0.00524	0.00847	0.0293
0.0155	0.00524	0.00847	0.0293
0.0155	0.00524	0.00847	0.0293
0.0152	0.00488	0.00779	0.0279
0.0152	0.00488	0.00779	0.0279
0.0152	0.00488	0.00779	0.0279
0.0152	0.00488	0.00779	0.0279
0.0152	0.00488	0.00779	0.0279
0.0152	0.00488	0.00779	0.0279
0.0152	0.00488	0.00779	0.0279
0.0152	0.00488	0.00779	0.0279
0.0152	0.00488	0.00779	0.0279
0.0152	0.00488	0.00779	0.0279
0.0152	0.00488	0.00779	0.0279
0.0152	0.00488	0.00779	0.0279
0.0152	0.00488	0.00779	0.0279
0.0152	0.00488	0.00779	0.0279
0.0152	0.00488	0.00779	0.0279
0.0152	0.00488	0.00779	0.0279
0.0152	0.00488	0.00779	0.0279
0.0152	0.00488	0.00779	0.0279
0.0152	0.00488	0.00779	0.0279
0.0152	0.00488	0.00779	0.0279
0.0152	0.00488	0.00779	0.0279
0.0152	0.00488	0.00779	0.0279
0.0152	0.00488	0.00779	0.0279
0.0152	0.00488	0.00779	0.0279
0.0152	0.00488	0.00779	0.0279
0.0152	0.00488	0.00779	0.0279
0.0152	0.00488	0.00779	0.0279
0.0152	0.00488	0.00779	0.0279
0.0152	0.00488	0.00779	0.0279
0.0152	0.00488	0.00779	0.0279
0.0152	0.00488	0.00779	0.0279
0.0152	0.00488	0.00779	0.0279
0.0152	0.00488	0.00779	0.0279
0.0152	0.00488	0.00779	0.0279
0.0152	0.00488	0.00779	0.0279
0.0152	0.00488	0.00779	0.0279
0.0152	0.00488	0.00779	0.0279
0.0152	0.00488	0.00779	0.0279
0.0152	0.00488	0.00779	0.0279
0.0152	0.00488	0.00779	0.0279
0.0152	0.00488	0.00779	0.0279
0.0152	0.00488	0.00779	0.0279
0.0152	0.00488	0.00779	0.0279
0.0152	0.00488	0.00779	0.0279
0.0152	0.00488	0.00779	0.0279
0.0152	0.00488	0.00779	0.0279
0.0152	0.00488	0.00779	0.0279
0.0152	0.00488	0.00779	0.0279
0.0152	0.00488	0.00779	0.0279
0.0152	0.00488	0.00779	0.0279
0.0152	0.00488	0.00779	0.0279
0.0152	0.00488	0.00779	0.0279
0.0152	0.00488	0.00779	0.0279
0.0152	0.00488	0.00779	0.0279
0.0152	0.00488	0.00779	0.0279
0.0152	0.00488	0.00779	0.0279
0.0152	0.00488	0.00779	0.0279
0.0152	0.00488	0.00779	0.0279
0.0152	0.00488	0.00779	0.0279
0.0152	0.00488	0.00779	0.0279
0.0152	0.00488	0.00779	0.0279
0.0152	0.00488	0.00779	0.0279
0.0152	0.00488	0.00779	0.0279
0.0152	0.00488	0.00779	0.0279
0.0152	0.00488	0.00779	0.0279
0.0152	0.00488	0.00779	0.0279
0.0152	0.00488	0.00779	0.0279
0.0152	0.00488	0.00779	0.0279
0.0152	0.00488	0.00779	0.0279
0.0152	0.00488	0.00779	0.0279
0.0152	0.00488	0.00779	0.0279
0.0152	0.00488	0.00779	0.0279
0.0152	0.00488	0.00779	0.0279
0.0152	0.00488	0.00779	0.0279
0.0152	0.00488	0.00779	0.0279
0.0152	0.00488	0.00779	0.0279
0.0152	0.00488	0.00779	0.0279
0.0152	0.00488	0.00779	0.0279
0.0152	0.00488	0.00779	0.0279
0.0152	0.00488	0.00779	0.0279
0.0152	0.00488	0.00779	0.0279
0.0152	0.00488	0.00779	0.0279
0.0152	0.00488	0.00779	0.0279
0.0152	0.00488	0.00779	0.0279
0.0152	0.00488	0.00779	0.0279
0.0152	0.00488	0.00779	0.0279
0.0152	0.00488	0.00779	0.0279
0.0152	0.00488	0.00779	0.0279
0.0152	0.00488	0.00779	0.0279
0.0152	0.00488	0.00779	0.0279
0.0152	0.00488	0.00779	0.0279
0.0152	0.00488	0.00779	0.0279
0.0152	0.00488	0.00779	0.0279
0.0152	0.00488	0.00779	0.0279
0.0152	0.00488	0.00779	0.0279
0.0152	0.00488	0.00779	0.0279
0.0152	0.00488	0.00779	0.0279
0.0152	0.00488	0.00779	0.0279
0.0152	0.00488	0.00779	0.0279
0.0152	0.00488	0.00779	0.0279
0.0152	0.00488	0.00779	0.0279
0.0152	0.00488	0.00779	0.0279
0.0152	0.00488	0.00779	0.0279
0.0152	0.00488	0.00779	0.0279
0.0152	0.00488	0.00779	0.0279
0.0152	0.00488	0.00779	0.0279
0.0152	0.00488	0.00779	0.0279
0.0152	0.00488	0.00779	0.0279
0.0152	0.00488	0.00779	0.0279
0.0152	0.00488	0.00779	0.0279
0.0152	0.00488	0.00779	0.0279
0.0152	0.00488	0.00779	0.0279
0.0152	0.00488	0.00779	0.0279
0.0152	0.00488	0.00779	0.0279
0.0152	0.00488	0.00779	0.0279
0.0152	0.00488	0.00779	0.0279
0.0152	0.00488	0.00779	0.0279
0.0152	0.00488	0.00779	0.0279
0.0139	0.00409	0.00704	0.025
0.0139	0.00409	0.00704	0.025
0.0139	0.00409	0.00704	0.025
0.0139	0.00409	0.00704	0.025
0.0139	0.00409	0.00704	0.025
0.0139	0.00409	0.00704	0.025
0.0139	0.00409	0.00704	0.025
0.0139	0.00409	0.00704	0.025
0.0139	0.00409	0.00704	0.025
0.0139	0.00409	0.00704	0.025
0.0139	0.00409	0.00704	0.025
0.0139	0.00409	0.00704	0.025
0.0139	0.00409	0.00704	0.025
0.0139	0.00409	0.00704	0.025
0.0139	0.00409	0.00704	0.025
0.0139	0.00409	0.00704	0.025
0.0139	0.00409	0.00704	0.025
0.0139	0.00409	0.00704	0.025
0.0139	0.00409	0.00704	0.025
0.0139	0.00409	0.00704	0.025
0.0139	0.00409	0.00704	0.025
0.0139	0.00409	0.00704	0.025
0.0139	0.00409	0.00704	0.025
0.0139	0.00409	0.00704	0.025
0.0139	0.00409	0.00704	0.025
0.0139	0.00409	0.00704	0.025
0.0139	0.00409	0.00704	0.025
0.0139	0.00409	0.00704	0.025
0.0139	0.00409	0.00704	0.025
0.0139	0.00409	0.00704	0.025
0.0139	0.00409	0.00704	0.025
0.0139	0.00409	0.00704	0.025
0.0139	0.00409	0.00704	0.025
0.0139	0.00409	0.00704	0.025
0.0139	0.00409	0.00704	0.025
0.0139	0.00409	0.00704	0.025
0.0139	0.00409	0.00704	0.025
0.0139	0.00409	0.00704	0.025
0.0139	0.00409	0.00704	0.025
0.0139	0.00409	0.00704	0.025
0.0139	0.00409	0.00704	0.025
0.0139	0.00409	0.00704	0.025
0.0139	0.00409	0.00704	0.025
0.0139	0.00409	0.00704	0.025
0.0139	0.00409	0.00704	0.025
0.0139	0.00409	0.00704	0.025
0.0139	0.00409	0.00704	0.025
0.0139	0.00409	0.00704	0.025
0.0139	0.00409	0.00704	0.025
0.0139	0.00409	0.00704	0.025
0.0139	0.00409	0.00704	0.025
0.0139	0.00409	0.00704	0.025
0.0139	0.00409	0.00704	0.025
0.0139	0.00409	0.00704	0.025
0.0139	0.00409	0.00704	0.025
0.0139	0.00409	0.00704	0.025
0.0139	0.00409	0.00704	0.025
0.0139	0.00409	0.00704	0.025
0.0139	0.00409	0.00704	0.025
0.0139	0.00409	0.00704	0.025
0.0139	0.00409	0.00704	0.025
0.0139	0.00409	0.00704	0.025
0.0139	0.00409	0.00704	0.025
0.0139	0.00409	0.00704	0.025
0.0139	0.00409	0.00704	0.025
0.0139	0.00409	0.00704	0.025
0.0139	0.00409	0.00704	0.025
0.0139	0.00409	0.00704	0.025
0.0139	0.00409	0.00704	0.025
0.0139	0.00409	0.00704	0.025
0.0139	0.00409	0.00704	0.025
0.0139	0.00409	0.00704	0.025
0.0139	0.00409	0.00704	0.025
0.0139	0.00409	0.00704	0.025
0.0139	0.00409	0.00704	0.025
0.0139	0.00409	0.00704	0.025
0.0139	0.00409	0.00704	0.025
0.0139	0.00409	0.00704	0.025
0.0139	0.00409	0.00704	0.025
0.0139	0.00409	0.00704	0.025
0.0139	0.00409	0.00704	0.025
0.0139	0.00409	0.00704	0.025
0.0139	0.00409	0.00704	0.025
0.0139	0.00409	0.00704	0.025
0.0139	0.00409	0.00704	0.025
0.0139	0.00409	0.00704	0.025
0.0139	0.00409	0.00704	0.025
0.0139	0.00409	0.00704	0.025
0.0139	0.00409	0.00704	0.025
0.0139	0.00409	0.00704	0.025
0.0139	0.00409	0.00704	0.025
0.0139	0.00409	0.00704	0.025
0.0139	0.00409	0.00704	0.025
0.0139	0.00409	0.00704	0.025
0.0139	0.00409	0.00704	0.025
0.0139	0.00409	0.00704	0.025
0.0139	0.00409	0.00704	0.025
0.0139	0.00409	0.00704	0.025
0.0139	0.00409	0.00704	0.025
0.0139	0.00409	0.00704	0.025
0.0139	0.00409	0.00704	0.025
0.0139	0.00409	0.00704	0.025
0.0139	0.00409	0.00704	0.025
0.0139	0.00409	0.00704	0.025
0.0139	0.00409	0.00704	0.025
0.0139	0.00409	0.00704	0.025
0.0139	0.00409	0.00704	0.025
0.0139	0.00409	0.00704	0.025
0.0139	0.00409	0.00704	0.025
0.0139	0.00409	0.00704	0.025
0.0139	0.00409	0.00704	0.025
0.0139	0.00409	0.00704	0.025
0.0139	0.00409	0.00704	0.025
0.0139	0.00409	0.00704	0.025
0.0139	0.00409	0.00704	0.025
0.0139	0.00409	0.00704	0.025
0.0139	0.00409	0.00704	0.025
0.0139	0.00409	0.00704	0.025
0.0138	0.00409	0.00706	0.0249
0.0138	0.00409	0.00706	0.0249
0.0138	0.00409	0.00706	0.0249
0.0138	0.00409	0.00706	0.0249
0.0138	0.00409	0.00706	0.0249
0.0138	0.00409	0.00706	0.0249
0.0138	0.00409	0.00706	0.0249
0.0138	0.00409	0.00706	0.0249
0.0138	0.00409	0.00706	0.0249
0.0138	0.00409	0.00706	0.0249
0.0138	0.00409	0.00706	0.0249
0.0138	0.00409	0.00706	0.0249
0.0138	0.00409	0.00706	0.0249
0.0138	0.00409	0.00706	0.0249
0.0138	0.00409	0.00706	0.0249
0.0138	0.00409	0.00706	0.0249
0.0138	0.00409	0.00706	0.0249
0.0138	0.00409	0.00706	0.0249
0.0138	0.00409	0.00706	0.0249
0.0138	0.00409	0.00706	0.0249
0.0138	0.00409	0.00706	0.0249
0.0138	0.00409	0.00706	0.0249
0.0138	0.00409	0.00706	0.0249
0.0138	0.00409	0.00706	0.0249
0.0138	0.00409	0.00706	0.0249
0.0138	0.00409	0.00706	0.0249
0.0138	0.00409	0.00706	0.0249
0.0138	0.00409	0.00706	0.0249
0.0138	0.00409	0.00706	0.0249
0.0138	0.00409	0.00706	0.0249
0.0138	0.00409	0.00706	0.0249
0.0138	0.00409	0.00706	0.0249
0.0138	0.00409	0.00706	0.0249
0.0138	0.00409	0.00706	0.0249
0.0138	0.00409	0.00706	0.0249
0.0138	0.00409	0.00706	0.0249
0.0138	0.00409	0.00706	0.0249
0.0138	0.00409	0.00706	0.0249
0.0138	0.00409	0.00706	0.0249
0.0138	0.00409	0.00706	0.0249
0.0138	0.00409	0.00706	0.0249
0.0138	0.00409	0.00706	0.0249
0.0138	0.00409	0.00706	0.0249
0.0138	0.00409	0.00706	0.0249
0.0138	0.00409	0.00706	0.0249
0.0138	0.00409	0.00706	0.0249
0.0138	0.00409	0.00706	0.0249
0.0138	0.00409	0.00706	0.0249
0.0138	0.00409	0.00706	0.0249
0.0138	0.00409	0.00706	0.0249
0.0138	0.00409	0.00706	0.0249
0.0138	0.00409	0.00706	0.0249
0.0138	0.00409	0.00706	0.0249
0.0138	0.00409	0.00706	0.0249
0.0138	0.00409	0.00706	0.0249
0.0138	0.00409	0.00706	0.0249
0.0138	0.00409	0.00706	0.0249
0.0138	0.00409	0.00706	0.0249
0.0138	0.00409	0.00706	0.0249
0.0138	0.00409	0.00706	0.0249
0.0138	0.00409	0.00706	0.0249
0.0138	0.00409	0.00706	0.0249
0.0138	0.00409	0.00706	0.0249
0.0138	0.00409	0.00706	0.0249
0.0138	0.00409	0.00706	0.0249
0.0138	0.00409	0.00706	0.0249
0.0138	0.00409	0.00706	0.0249
0.0138	0.00409	0.00706	0.0249
0.0138	0.00409	0.00706	0.0249
0.0138	0.00409	0.00706	0.0249
0.0138	0.00409	0.00706	0.0249
0.0138	0.00409	0.00706	0.0249
0.0138	0.00409	0.00706	0.0249
0.0138	0.00409	0.00706	0.0249
0.0138	0.00409	0.00706	0.0249
0.0138	0.00409	0.00706	0.0249
0.0138	0.00409	0.00706	0.0249
0.0138	0.00409	0.00706	0.0249
0.0138	0.00409	0.00706	0.0249
0.0138	0.00409	0.00706	0.0249
0.0138	0.00409	0.00706	0.0249
0.0138	0.00409	0.00706	0.0249
0.0138	0.00409	0.00706	0.0249
0.0138	0.00409	0.00706	0.0249
0.0138	0.00409	0.00706	0.0249
0.0138	0.00409	0.00706	0.0249
0.0138	0.00409	0.00706	0.0249
0.0138	0.00409	0.00706	0.0249
0.0138	0.00409	0.00706	0.0249
0.0138	0.00409	0.00706	0.0249
0.0138	0.00409	0.00706	0.0249
0.0138	0.00409	0.00706	0.0249
0.0138	0.00409	0.00706	0.0249
0.0138	0.00409	0.00706	0.0249
0.0138	0.00409	0.00706	0.0249
0.0138	0.00409	0.00706	0.0249
0.0138	0.00409	0.00706	0.0249
0.0138	0.00409	0.00706	0.0249
0.0138	0.00409	0.00706	0.0249
0.0138	0.00409	0.00706	0.0249
0.0138	0.00409	0.00706	0.0249
0.0138	0.00409	0.00706	0.0249
0.0138	0.00409	0.00706	0.0249
0.0138	0.00409	0.00706	0.0249
0.0138	0.00409	0.00706	0.0249
0.0138	0.00409	0.00706	0.0249
0.0138	0.00409	0.00706	0.0249
0.0138	0.00409	0.00706	0.0249
0.0138	0.00409	0.00706	0.0249
0.0138	0.00409	0.00706	0.0249
0.0138	0.00409	0.00706	0.0249
0.0138	0.00409	0.00706	0.0249
[truncated: 15,098 more rows]

## Sheet: Figure 4&5
	original-80y+	synthetic-80y+	original-70-80y	synthetic-70-80y	original-60-70y	synthetic-60-70y	original-50-60y	synthetic-50-60y	original-40-50y	synthetic-40-50y	original-30-40y	synthetic-30-40y	original-20-30y	synthetic-20-30y	original-10-20y	synthetic-10-20y	original-0-10y	synthetic-0-10y
0	234	234	533	531	1663	1659	4311	4297	7065	7021	9704	9635	5899	5814	3171	3125	6270	6245
1	64	64	158	159	585	577	2142	2127	3968	3940	6666	6609	8022	7966	3181	3147	1707	1672
2	174	173	369	369	1316	1314	3694	3680	6050	6022	12364	12340	12260	12236	4409	4391	6221	6212
3	92	91	319	317	1290	1289	3203	3188	4640	4602	10610	10565	12503	12451	4582	4515	5523	5501
4	141	141	351	352	1236	1240	3505	3484	5021	4960	6798	6737	6842	6753	3318	3244	4415	4381
5	134	133	350	351	976	972	1682	1679	2418	2395	3375	3332	1754	1708	1197	1158	2812	2791
6	155	155	541	543	1550	1547	2368	2360	3987	3967	6439	6406	3171	3138	1806	1776	5065	5040
7	72	72	209	208	403	399	1041	1036	1819	1811	1156	1140	813	806	3237	3227	1061	1048
8	94	94	273	274	986	985	3224	3225	4960	4925	6897	6845	5990	5933	2746	2698	4060	4054
9	228	228	622	623	1613	1608	2468	2457	5047	5032	6138	6105	2740	2700	2301	2268	5307	5283
10	61	62	157	158	559	560	1519	1492	2123	2086	4505	4466	5154	5089	1770	1713	1934	1910
11	117	117	425	422	1340	1337	3002	2989	4407	4369	6263	6212	4535	4475	2361	2304	4669	4662
12	299	226	918	928	2851	2841	5021	5029	7737	7726	11640	11629	7541	7512	5845	5827	8266	8301
13	111	111	278	275	739	732	1327	1316	1626	1585	2390	2332	1774	1707	966	926	1613	1594
14	76	77	313	317	881	882	2030	2007	2894	2837	5447	5356	6033	5972	2451	2395	2891	2867
15	179	179	414	412	1169	1164	1977	1962	2982	2954	3897	3856	2036	1991	1467	1427	3135	3117
16	42	43	89	90	407	404	1150	1129	1632	1567	3084	3008	2980	2897	1324	1252	1266	1248
17	67	67	222	221	904	908	2711	2708	3892	3873	7030	7003	8319	8273	2860	2802	3418	3398
18	104	103	216	218	454	448	1101	1090	1256	1210	1461	1397	984	924	663	630	1065	1043
19	252	250	857	859	2707	2707	5838	5830	9489	9450	13937	13879	9614	9543	5077	5032	8569	8552
20	108	109	343	341	1058	1054	2484	2468	3656	3602	6020	5965	6970	6906	3026	2971	3551	3528
21	169	169	642	642	1780	1780	4151	4147	6435	6388	6569	6508	4806	4747	2971	2919	5104	5083
22	47	47	151	150	541	532	2355	2352	3354	3319	4507	4444	4668	4626	2385	2352	1537	1505
23	23	22	102	101	296	291	702	682	1137	1089	1857	1797	1355	1288	526	485	910	890
24	208	208	486	487	835	834	1619	1610	2801	2790	1824	1807	797	785	1193	1178	2231	2215
25	100	100	330	330	676	673	1241	1234	2344	2321	3611	3563	2450	2397	1114	1088	2293	2275
26	303	303	590	589	1113	1108	1693	1686	2986	2971	2545	2531	1260	1260	1312	1304	2449	2442
27	451	452	951	949	1540	1537	2512	2506	4767	4761	3041	3040	1287	1283	1939	1937	3617	3609
28	306	306	616	616	1152	1149	1545	1540	2692	2679	2181	2157	1009	1000	1061	1048	2330	2318
29	68	68	333	333	1507	1505	1690	1681	1931	1910	2952	2923	2245	2204	1102	1077	1662	1649
30	234	234	733	732	2018	2009	3959	3946	6900	6860	7864	7809	4113	4061	2772	2727	5313	5284
31	133	133	380	380	805	803	1366	1362	2139	2123	1833	1806	970	964	834	820	1642	1636
32	97	98	395	397	1272	1268	1620	1618	1880	1852	2478	2438	1571	1540	1477	1445	1324	1316
33	112	112	610	612	2460	2457	2487	2478	3789	3771	4647	4609	2590	2562	1937	1912	3380	3362
34	323	322	814	812	1569	1564	3535	3533	4745	4728	2920	2898	1960	1938	3464	3443	3204	3179
35	162	162	325	324	801	795	2351	2339	2362	2323	2028	1975	1893	1835	1475	1441	1752	1724
36	116	116	332	332	684	682	1394	1393	2507	2496	2019	1995	1049	1044	977	967	2027	2012
37	248	248	286	285	770	770	1389	1380	1743	1708	2944	2887	2074	2040	964	949	1570	1543
38	89	88	141	142	378	373	1770	1762	2215	2200	2872	2810	3344	3282	1547	1500	741	730
39	155	154	333	333	839	831	1530	1517	1857	1797	2724	2656	2251	2184	903	868	1773	1746
40	80	80	163	165	719	711	2393	2370	3309	3261	8412	8358	11204	11141	3805	3748	2597	2569
41	110	110	270	268	643	640	1259	1250	1782	1741	2571	2524	1474	1426	723	701	1444	1428
42	73	76	214	211	1078	1076	4541	4532	6402	6378	12834	12803	15639	15612	5207	5168	4249	4230
43	73	72	168	169	519	522	1072	1051	1548	1494	2650	2590	2384	2326	857	804	1175	1155
44	217	216	545	545	2041	2043	5242	5240	7506	7488	12802	12760	11098	11048	5050	5006	6181	6168
45	0	0	0	0	0	0	0	0	0	0	0	0	0	0	0	0	0	0
46	165	165	392	392	1137	1133	2213	2199	2580	2528	3866	3799	3313	3244	1504	1465	2431	2401
47	96	97	262	262	845	846	1978	1954	2535	2478	6027	5995	5195	5128	1783	1717	2502	2479
48	39	39	101	103	658	653	3549	3556	4093	4080	6446	6413	7078	7060	2715	2688	2024	2010
49	145	145	298	299	626	621	1324	1320	1233	1198	1487	1441	1134	1094	627	595	975	950
50	73	74	111	110	276	274	563	560	747	728	1798	1775	1466	1413	427	386	1048	1038
51	39	39	50	49	140	134	444	430	639	573	1370	1299	1239	1161	523	467	355	328
52	86	86	215	218	436	431	899	898	1263	1224	2383	2341	2384	2315	1299	1252	1464	1442
53	38	38	106	107	469	463	1966	1959	2533	2479	4362	4333	4047	3972	2038	1992	2401	2380
54	50	50	134	132	451	450	1189	1170	2007	1938	4099	4039	3594	3545	2000	1949	2239	2221
55	110	110	244	242	603	601	1288	1272	1704	1650	2945	2891	2869	2822	1899	1862	1970	1950
56	144	144	206	206	553	548	966	956	1096	1061	1890	1813	1529	1444	902	851	1248	1225
57	12	12	28	27	45	41	124	113	98	88	161	147	158	133	89	65	95	84
58	40	40	50	51	315	304	1240	1215	1718	1665	3176	3109	4325	4231	2199	2135	1791	1773
59	30	30	114	114	499	497	1027	1020	1250	1229	2378	2351	1852	1821	1016	978	1888	1880
60	85	85	196	197	624	618	1239	1235	2166	2135	4618	4574	4035	4014	1985	1957	2933	2922
61	36	36	85	85	632	632	1245	1232	1509	1494	2407	2390	1665	1655	766	749	1257	1255
62	0	0	0	0	0	0	0	0	0	0	0	0	0	0	0	0	0	0
63	208	207	359	358	864	861	2005	1994	2118	2083	2174	2123	1478	1445	939	915	1729	1708
64	131	131	399	399	1089	1087	1536	1529	2599	2572	3041	2996	2016	1980	1239	1216	2351	2322
65	70	70	159	157	465	466	1097	1082	1283	1235	1861	1824	1702	1622	674	615	847	818
66	551	552	975	978	2021	2018	4153	4141	3166	3150	3372	3345	1673	1651	1296	1273	2861	2848
67	139	139	350	349	869	865	2244	2229	2746	2712	3963	3914	3481	3438	1911	1873	2223	2197
68	79	79	230	232	798	800	2557	2549	3478	3464	5513	5473	5606	5575	2345	2309	2509	2481
69	109	109	294	295	620	615	1371	1365	1947	1901	2919	2878	2853	2793	1213	1160	1379	1361
70	209	209	616	617	1444	1443	2919	2913	4534	4497	5141	5116	3446	3401	4471	4433	3602	3580
71	138	137	253	256	714	711	2145	2125	2597	2561	3683	3636	2972	2957	1805	1805	2213	2185
72	122	121	293	295	1063	1054	3936	3929	4500	4480	5691	5652	5015	4972	2574	2545	3223	3208
73	134	134	271	271	632	632	1180	1173	1721	1689	2110	2053	1284	1251	686	666	1328	1309
74	72	73	196	198	532	528	1130	1124	1518	1492	1888	1845	1435	1382	756	719	1118	1102
75	180	180	502	500	924	918	1494	1484	2486	2465	2065	2027	1036	1022	921	913	1785	1766
76	291	291	702	704	1284	1278	2301	2290	2532	2507	2694	2659	1996	1985	1157	1149	1815	1792
77	417	416	755	756	1605	1597	2929	2911	3323	3303	3372	3343	1750	1731	1454	1440	2897	2878
78	231	231	523	522	1188	1179	2238	2222	2502	2449	3093	3036	2287	2229	1749	1705	2245	2213
79	50	50	182	182	873	877	4192	4193	5020	5013	5636	5600	5588	5556	2795	2762	2645	2632
80	157	157	283	283	617	612	1717	1696	1578	1527	1474	1417	1137	1082	707	670	1010	987
81	169	170	416	414	841	839	1231	1226	2092	2067	1652	1635	803	788	871	850	1574	1561
82	122	122	238	239	549	546	1198	1187	1280	1230	1738	1667	1573	1498	681	640	992	971
83	149	150	489	489	1608	1600	2184	2172	2780	2751	4329	4274	2787	2741	1383	1355	2659	2626
84	160	159	327	327	697	687	1606	1587	1884	1854	1564	1530	998	974	710	685	1257	1236
85	450	451	1091	1089	2206	2199	3929	3921	5696	5658	6184	6149	4165	4125	2389	2358	4459	4437
86	144	144	463	463	806	803	1501	1499	1851	1825	2208	2167	1475	1454	1002	990	1356	1340
87	239	239	276	276	432	430	583	580	1009	995	861	842	435	421	342	331	928	917
88	224	223	580	579	1380	1376	2355	2335	4755	4710	6015	5940	4679	4596	3732	3676	4454	4434
89	90	90	147	147	345	340	1268	1250	1415	1381	2425	2371	2660	2613	1245	1212	1377	1355
90	197	197	374	374	668	658	1288	1275	1270	1221	1676	1608	2066	1988	1203	1150	908	881
91	61	61	126	123	331	330	949	937	1405	1375	2246	2190	2820	2755	1589	1545	1307	1275
92	130	131	211	211	421	413	1131	1117	1129	1082	1099	1047	980	922	652	610	715	692
93	117	118	275	275	588	586	1462	1441	2152	2107	2025	1967	2325	2247	1384	1324	1242	1207
94	64	64	102	102	298	295	797	789	588	565	681	644	439	400	264	241	487	464
95	23	23	45	47	135	131	522	512	568	547	449	432	366	333	175	155	202	191
96	118	118	430	429	1492	1494	5133	5118	8974	8963	16669	16632	10483	10441	4614	4578	7485	7482
97	37	37	106	104	501	500	2344	2343	4045	4028	6310	6291	3437	3367	1431	1378	2124	2122
98	74	75	197	195	1148	1149	5119	5123	7537	7506	15579	15554	12706	12687	4304	4273	4316	4296
99	27	27	62	61	294	290	1556	1547	2475	2435	6407	6392	6185	6145	2089	2054	1500	1489
100	11	11	8	5	96	87	1102	1092	1340	1317	1536	1499	1709	1640	720	671	98	85
101	106	67	264	264	1321	1312	5664	5666	12548	12551	29495	29471	21798	21791	8891	8879	6489	6502
102	141	66	408	391	1949	2032	6243	6128	15091	15184	37110	37035	23304	23269	9648	9689	9914	9913
103	22	22	55	55	191	186	869	859	1659	1643	2656	2632	1674	1626	762	735	727	702
104	67	67	201	202	847	848	2472	2456	4696	4697	10132	10108	6705	6653	2752	2727	3756	3751
105	137	41	460	489	1804	1827	6576	6579	13252	13257	28309	28274	24047	24052	9145	9141	9223	9260
106	84	85	253	253	1038	1031	4755	4747	9134	9120	19739	19734	15387	15384	5970	5961	5639	5634
107	125	114	340	338	1337	1333	5718	5702	12194	12181	24815	24797	15632	15601	6681	6662	6540	6537
108	133	129	466	471	2170	2166	6085	6066	11325	11312	23824	23826	16494	16473	7564	7537	9650	9641
109	36	35	156	156	521	518	1090	1081	1582	1559	2731	2706	1876	1831	1025	983	1844	1835
110	98	98	267	266	1124	1118	3688	3674	6191	6163	11010	10991	8964	8910	3758	3723	4951	4946
111	96	96	325	326	1243	1244	3497	3482	7464	7452	13868	13854	9781	9760	4681	4665	5565	5550
112	85	84	273	272	1036	1038	3236	3218	4997	4970	10219	10194	10437	10407	4086	4046	4354	4344
113	68	69	184	184	990	992	2590	2575	4140	4115	9591	9562	6875	6813	2720	2680	4438	4424
114	32	32	81	80	420	415	1978	1975	3794	3764	10059	10047	7923	7909	2848	2825	2103	2087
115	50	50	149	148	707	705	3573	3555	7051	7040	13505	13501	8226	8196	3398	3379	4052	4048
116	148	138	487	483	1935	1932	7113	7099	12909	12897	22625	22611	14525	14502	7142	7137	10128	10136
117	109	110	389	387	1080	1073	2662	2654	4646	4610	5858	5809	3567	3501	2421	2377	4399	4379
118	75	75	196	194	659	657	2276	2250	4827	4817	8619	8598	5059	5026	2260	2233	3949	3940
119	77	77	151	151	589	588	2208	2201	3117	3073	4982	4942	3170	3083	1441	1381	2011	1989
120	61	61	100	99	292	289	918	905	1138	1104	1224	1189	788	746	471	430	718	703
121	186	186	280	275	657	650	1806	1785	2339	2275	2866	2780	2075	1999	1234	1186	1696	1668
122	329	319	770	768	2125	2118	3939	3932	4935	4900	6631	6586	4017	3961	4599	4576	5675	5665
123	118	117	247	247	703	698	1948	1928	2558	2502	3298	3226	2287	2236	1651	1624	2074	2043
124	61	61	166	167	836	841	2435	2417	3990	3961	8155	8119	4618	4574	2158	2121	3658	3658
125	84	85	294	296	1129	1131	4882	4868	8992	8993	16404	16396	12101	12100	5949	5946	5480	5470
126	59	58	150	148	571	563	2295	2286	4522	4513	7046	7028	5747	5722	4576	4547	2402	2401
127	67	67	164	163	704	706	3086	3071	5529	5515	10098	10083	7416	7372	4139	4098	3213	3206
128	35	35	127	125	493	492	1348	1346	1862	1841	3479	3460	2275	2236	3079	3055	1902	1888
129	131	131	169	167	825	822	3756	3735	6510	6488	12784	12761	9061	9013	3447	3414	3690	3678
130	49	49	120	120	443	436	1721	1698	2678	2622	5186	5125	7107	7051	2338	2281	1843	1808
131	102	101	359	357	1758	1753	3668	3656	6701	6667	14249	14217	6950	6928	3168	3154	7911	7900
132	33	33	82	81	252	248	1138	1118	2404	2382	3739	3713	3388	3326	1279	1225	1177	1158
133	95	94	269	269	1182	1182	4054	4038	6584	6572	14305	14291	12553	12522	5651	5637	4700	4690
134	186	188	424	418	1853	1856	6245	6233	11581	11555	21834	21804	14356	14314	6369	6339	9674	9671
135	102	102	206	204	938	931	3800	3779	8387	8370	14582	14557	7411	7391	3053	3044	4819	4812
136	78	79	206	206	712	709	3120	3104	5559	5536	10103	10089	6788	6753	2869	2838	4057	4047
137	58	58	120	120	467	468	1963	1948	3551	3524	6017	5993	3460	3383	1681	1641	2302	2306
138	25	26	76	80	296	297	1358	1352	2382	2340	4194	4149	2544	2479	1069	1026	1887	1873
139	51	51	194	194	704	701	3392	3382	7078	7071	14285	14266	9546	9522	4495	4481	4022	4010
140	120	115	313	309	1325	1328	4946	4934	11260	11247	23965	23972	13853	13821	5819	5798	7812	7804
141	43	43	131	131	602	597	2563	2548	4597	4580	8611	8592	5863	5844	2499	2478	3058	3047
142	71	71	151	150	514	513	2516	2516	4401	4391	6874	6858	4762	4732	2146	2129	2370	2375
143	89	89	125	124	367	374	1507	1488	2659	2628	4298	4256	2315	2244	1182	1134	1713	1707
144	74	74	182	181	581	576	2231	2227	4296	4269	10804	10801	7899	7870	4181	4157	2404	2394
145	62	62	104	103	332	330	865	852	1685	1633	4346	4313	2488	2405	1147	1080	1573	1563
146	185	185	466	466	1563	1556	4493	4476	9216	9192	13506	13454	8754	8694	5486	5458	7046	7031
147	96	96	193	192	703	701	2874	2864	5206	5179	9518	9487	5397	5340	2660	2627	3809	3808
148	68	68	104	105	434	424	1565	1548	2277	2236	3167	3125	1913	1834	1008	961	1852	1832
149	72	72	98	97	525	519	2008	1986	3961	3947	9046	9006	6407	6351	2623	2577	2338	2324
150	82	82	136	135	397	395	1199	1181	1832	1790	3928	3900	3624	3565	1846	1800	1591	1585
151	71	72	186	182	794	790	1273	1268	2576	2546	4958	4922	2094	2061	1418	1390	3336	3325
152	72	72	162	162	720	721	3067	3061	4986	4962	9781	9732	7635	7609	3459	3434	3195	3182
153	61	53	213	216	1007	998	4219	4211	9764	9739	23778	23766	17032	17000	6721	6693	4691	4689
154	46	45	128	127	496	491	1971	1952	3397	3370	6692	6663	5070	5007	1909	1869	2454	2447
155	46	46	139	139	642	639	2680	2663	5737	5722	8944	8934	5138	5107	2546	2508	3157	3154
156	65	64	199	200	1057	1053	4071	4066	6761	6752	16601	16598	11407	11377	3846	3835	5083	5073
157	79	79	199	200	764	762	3443	3425	6715	6701	12769	12743	9023	9003	3731	3692	3181	3170
158	198	197	462	462	2020	2023	5929	5919	9274	9266	16605	16591	10545	10503	5462	5438	8661	8661
159	85	84	239	236	889	892	4332	4329	7673	7658	13576	13579	8754	8742	3870	3861	3652	3639
160	151	149	353	350	1628	1622	5939	5918	10108	10089	23361	23342	15798	15767	6194	6164	7332	7332
161	306	213	774	804	3167	3121	9988	9939	16267	16225	28888	28855	16786	16682	10586	10716	14683	14783
162	136	136	388	389	1227	1229	4228	4225	7047	7030	13775	13762	8851	8822	3621	3602	5159	5161
163	336	335	286	284	961	964	3433	3427	6407	6380	16493	16480	12672	12655	5466	5453	4506	4490
164	40	37	154	145	792	797	3505	3494	7623	7592	18613	18594	15886	15856	5828	5790	3385	3374
165	81	82	136	137	533	524	3624	3619	8225	8216	12594	12575	7932	7913	3300	3280	2319	2315
166	81	81	228	225	978	979	5025	5018	10732	10721	20843	20817	15613	15616	7059	7060	4435	4423
167	141	141	239	238	1062	1058	4939	4923	10574	10561	21707	21691	14188	14142	6076	6044	4899	4883
168	55	55	142	141	504	499	1966	1952	3407	3373	4205	4149	2317	2235	1358	1300	1825	1803
169	42	43	91	90	400	392	1533	1511	2883	2840	4859	4812	2482	2415	1363	1318	2042	2026
170	90	42	302	332	1463	1467	6767	6772	13213	13205	30815	30784	23487	23469	9213	9183	7390	7398
171	98	97	189	190	936	934	4531	4517	10642	10631	21000	20971	12934	12907	5027	5009	4625	4599
172	64	63	180	178	873	872	4836	4826	8553	8542	15435	15422	10943	10919	4640	4609	4465	4454
173	32	32	53	53	217	212	1094	1089	1874	1854	2434	2384	1558	1491	671	628	947	941
174	70	70	193	192	794	797	2738	2731	4854	4831	7208	7165	4077	4038	2178	2142	3595	3591
175	37	37	78	77	304	297	2594	2585	4699	4668	5553	5502	3548	3476	1612	1562	1365	1327
176	27	27	73	74	184	177	1009	1003	1809	1772	2435	2367	1764	1677	871	812	604	570
177	74	74	170	170	656	652	2096	2078	3365	3329	5710	5677	3236	3202	1903	1879	3142	3129
178	58	58	204	203	840	844	2191	2163	4201	4158	6792	6737	4555	4474	2345	2292	3564	3542
179	53	53	141	142	566	566	2676	2662	4794	4787	6580	6534	3694	3593	1901	1838	2444	2444
180	48	48	169	172	683	682	1474	1465	3134	3104	3998	3949	1825	1792	1357	1338	2802	2776
181	36	36	74	73	277	273	844	834	1201	1181	1669	1644	1143	1098	603	571	1048	1037
182	70	70	175	173	746	740	2537	2530	4509	4472	7510	7462	4248	4185	2321	2270	3925	3910
183	234	193	529	524	1920	1921	6773	6762	11697	11685	23943	23920	15102	15088	6781	6768	10578	10575
184	86	86	247	248	736	732	1878	1870	3161	3140	4629	4607	3014	2999	1905	1897	3262	3244
185	152	153	390	389	1758	1764	6694	6684	12933	12931	20820	20819	12844	12828	7005	6996	7782	7798
186	94	94	178	179	722	712	3522	3497	7921	7898	16209	16182	10927	10882	5446	5398	3908	3894
187	189	171	421	428	1607	1610	7744	7744	15431	15401	26142	26126	17136	17115	7438	7427	8097	8086
188	57	58	156	155	565	560	3071	3060	6736	6721	12070	12045	7116	7096	3574	3569	3247	3228
189	111	111	295	291	918	923	3288	3277	5538	5487	9705	9668	6996	6939	3749	3700	5055	5054
190	245	227	727	805	3043	3045	10034	10004	16395	16348	27927	27918	18043	18025	8280	8213	14068	14105
191	116	115	303	301	1158	1159	4332	4324	8584	8570	15262	15243	9902	9880	4579	4559	6031	6031
192	82	82	257	255	1059	1054	4814	4799	11733	11717	19572	19552	11340	11302	4739	4710	5614	5608
193	171	161	425	428	1574	1593	6558	6549	12473	12461	22542	22537	14557	14551	10279	10248	7734	7732
194	0	0	0	0	0	0	0	0	0	0	0	0	0	0	0	0	0	0
195	94	94	162	160	613	609	3398	3389	4693	4649	5327	5244	3966	3872	2942	2892	2063	2021
196	96	96	183	183	602	600	2553	2544	4414	4384	7326	7288	4458	4412	2038	1996	2346	2333
197	235	180	866	878	2320	2317	4596	4602	9079	9067	9790	9779	5102	5086	5395	5389	8151	8161
198	89	89	220	219	870	868	2864	2846	5061	5055	10008	9995	6103	6041	2590	2551	4690	4688
199	25	25	99	99	335	336	1529	1522	2601	2582	5517	5495	3563	3527	1316	1281	1809	1806
200	175	117	427	449	1747	1765	6162	6122	9975	9979	21504	21505	25788	25780	9750	9774	8828	8824
201	89	88	225	225	1037	1035	3382	3379	4824	4823	9552	9536	7377	7339	3161	3140	4537	4546
202	30	30	102	99	475	474	2227	2226	3629	3597	9176	9142	12531	12496	4182	4142	2478	2460
203	170	170	469	469	1277	1272	2655	2645	4602	4541	4525	4458	2323	2262	1873	1825	3891	3866
204	120	120	228	226	467	461	910	899	1034	991	1610	1537	1065	1003	601	578	1135	1106
205	43	43	116	118	465	468	1410	1399	2353	2311	3966	3912	2675	2603	1407	1360	1462	1458
206	137	137	563	560	1917	1917	2746	2738	5387	5367	8871	8846	3726	3701	4338	4314	6808	6792
207	82	82	280	282	849	840	2047	2040	2917	2895	4384	4352	2436	2411	1348	1329	3083	3068
208	168	195	535	551	2488	2470	7448	7424	12011	12004	25802	25791	23956	23949	9496	9496	10246	10211
209	63	62	179	180	757	753	1836	1821	1894	1860	7406	7379	10307	10270	2210	2166	3268	3242
210	117	117	296	296	1401	1401	4194	4182	6179	6156	13875	13855	13004	12983	4739	4699	6063	6053
211	74	75	200	199	774	775	2497	2486	3856	3823	7436	7400	6745	6658	2566	2494	3829	3818
212	150	150	356	357	1146	1143	2964	2953	4193	4166	6710	6653	4838	4784	2353	2319	4083	4065
213	124	122	416	412	1990	1989	4514	4496	6258	6231	15285	15274	15771	15741	5140	5090	7595	7598
214	94	95	269	269	1174	1171	3386	3376	5291	5269	10677	10659	9197	9162	3570	3549	4455	4454
215	127	127	286	286	794	798	2471	2459	3394	3375	5964	5925	4916	4854	2025	1982	3194	3187
216	63	63	219	218	965	957	2174	2149	3476	3435	7769	7745	7074	7007	2596	2554	4400	4392
217	70	69	257	257	921	917	1524	1508	2704	2676	4690	4639	3004	2944	1427	1385	2962	2957
218	98	99	309	309	1305	1300	3583	3576	4663	4630	11263	11239	12497	12455	3986	3936	5112	5097
219	155	155	434	434	1640	1638	3194	3178	5194	5158	10013	9974	9569	9518	3304	3256	5807	5798
220	135	135	501	500	1800	1796	2994	2969	5326	5275	10746	10705	9168	9116	3554	3510	6443	6430
221	99	99	193	193	437	430	814	808	1262	1238	1258	1219	779	741	591	568	885	869
222	100	100	269	271	588	582	1067	1061	1642	1612	1479	1440	1023	987	774	747	1367	1349
223	78	77	142	141	455	452	1003	997	1237	1208	2868	2844	3187	3145	1486	1451	2139	2125
224	120	121	251	248	565	560	948	939	1472	1417	1711	1639	1370	1303	1030	986	1062	1039
225	105	104	330	333	917	911	1435	1422	1662	1597	3442	3360	3727	3656	2124	2071	2497	2475
226	69	69	144	144	439	433	990	983	1422	1392	2628	2600	2201	2160	1079	1049	1915	1915
227	146	126	342	336	1400	1393	4400	4401	5717	5668	11811	11762	16503	16456	8717	8680	9099	9088
228	143	142	311	311	1203	1201	5635	5621	6168	6135	8870	8819	9896	9828	4294	4234	3667	3634
229	145	145	303	303	672	662	1392	1382	1610	1559	1858	1800	1305	1275	674	649	1539	1522
230	113	113	300	302	922	915	1503	1494	1886	1856	4060	4001	3261	3184	1759	1716	3400	3384
231	169	169	301	301	931	929	1816	1818	2253	2233	3994	3961	3439	3404	1674	1645	2338	2326
232	254	254	635	635	1844	1845	5223	5220	7553	7539	11450	11424	8161	8120	4136	4106	5058	5047
233	94	95	290	291	918	916	1790	1782	2485	2465	4903	4879	3278	3243	1305	1285	2550	2535
234	105	105	396	394	1103	1101	1475	1468	2559	2534	4264	4224	2954	2890	1307	1264	2377	2368
235	98	98	234	233	679	680	1624	1616	1860	1823	2539	2502	1920	1872	919	891	1554	1537
236	83	84	185	188	547	550	1439	1423	2656	2615	4403	4364	3085	3033	1682	1641	1518	1503
237	44	44	184	184	504	496	826	807	1681	1614	2411	2328	1498	1370	595	524	745	714
238	0	0	0	0	0	0	0	0	0	0	0	0	0	0	0	0	0	0
239	201	201	605	603	1507	1504	2043	2034	3767	3729	4769	4712	2655	2617	1606	1573	3581	3548
240	83	83	237	237	789	780	3067	3065	4277	4241	4779	4712	4059	3970	2170	2113	2429	2406
241	146	147	353	352	656	648	1266	1259	2095	2075	1652	1626	1203	1173	920	895	1518	1499
242	492	491	864	862	1987	1983	4301	4282	4024	3981	4467	4417	2752	2676	2869	2828	3681	3659
243	472	469	1199	1201	2897	2895	5799	5786	7468	7418	10545	10470	6750	6637	3696	3624	6495	6483
244	48	30	197	199	1148	1144	4223	4218	5992	5967	20807	20793	21877	21860	5691	5675	5045	5037
245	30	30	86	85	384	380	1725	1715	2989	2961	6114	6095	5873	5865	2710	2698	1609	1594
246	97	83	331	336	1549	1543	4762	4754	6504	6481	17307	17295	21274	21252	7681	7655	7582	7589
247	102	102	394	393	1998	1998	3623	3616	5655	5613	14801	14768	13145	13111	4591	4549	7760	7744
248	142	100	526	542	2431	2432	4682	4677	7120	7101	19077	19050	17437	17407	8245	8218	10244	10233
249	191	191	544	546	1125	1122	1354	1357	2399	2389	3161	3149	1151	1145	822	814	2798	2788
250	139	139	434	436	1477	1474	2037	2030	3172	3154	4879	4849	1374	1358	961	941	4189	4173
251	74	74	305	305	1042	1042	2406	2381	3820	3772	8856	8807	8187	8148	2743	2686	3745	3740
252	92	91	330	328	829	829	1314	1305	2420	2381	3665	3627	4015	3969	1534	1492	2189	2174
253	71	71	236	236	997	996	2888	2871	4017	3966	10396	10369	11872	11836	4019	3981	4401	4379
254	148	119	504	529	2400	2393	5399	5393	7491	7483	21608	21613	21053	21037	7048	7010	10515	10512
255	117	108	537	543	2697	2691	5218	5196	8788	8745	21258	21215	12822	12777	5083	5050	11944	11925
256	203	167	562	565	2001	1990	6461	6448	9872	9848	14512	14492	9336	9289	7860	7845	9092	9090
257	98	98	275	276	1290	1287	3837	3822	6823	6813	11213	11194	5562	5507	3072	3047	5863	5859
258	207	208	591	594	2045	2041	7289	7290	11154	11137	16150	16117	10712	10685	5828	5810	9853	9839
259	138	138	435	435	1755	1760	4229	4221	7185	7164	14560	14536	9633	9597	4115	4085	6590	6586
260	89	52	384	392	2037	2046	3485	3477	9165	9148	24616	24591	17785	17775	8560	8543	8468	8466
261	81	80	147	147	599	598	3348	3350	5602	5580	7873	7848	5482	5447	2287	2241	2473	2454
262	48	48	87	88	349	344	2134	2125	3871	3864	4475	4436	2836	2772	1406	1364	1424	1412
263	198	181	686	683	2357	2354	3119	3113	5658	5646	8119	8113	3096	3059	3523	3496	7042	7043
264	138	138	501	503	1885	1880	2516	2500	3547	3514	7539	7514	3459	3419	1646	1624	5477	5461
265	140	141	404	404	1320	1317	2901	2891	3925	3897	5729	5693	3286	3249	1927	1900	4577	4565
266	102	102	433	434	1244	1241	3049	3030	4991	4962	7492	7462	5169	5139	2675	2642	4748	4733
267	158	157	444	444	1302	1300	3316	3302	4165	4126	6505	6460	6757	6723	3247	3211	4215	4186
268	179	178	510	508	1722	1720	4749	4737	5928	5888	8049	7995	8149	8090	4021	3976	5180	5158
269	229	228	508	509	1782	1780	6033	6031	8626	8627	13510	13494	13036	13023	5589	5575	6840	6840
270	51	51	139	138	454	448	1544	1538	2054	2029	2447	2417	1568	1523	895	861	1521	1500
271	141	140	534	531	1693	1685	2059	2049	3875	3853	4938	4889	1899	1863	1572	1537	4360	4339
272	93	93	222	221	575	567	1277	1269	1816	1795	2741	2697	2162	2135	2320	2300	1805	1787
273	112	112	327	325	966	961	2460	2448	3597	3560	4526	4476	2912	2870	1643	1609	2755	2747
274	72	72	293	290	1251	1252	2082	2073	2937	2901	6309	6284	3324	3300	1437	1406	3790	3785
275	82	81	174	174	508	505	1213	1202	1375	1347	2011	1982	2145	2097	932	891	1221	1206
276	191	180	887	888	3064	3061	4578	4575	7152	7138	13406	13388	7671	7656	3666	3658	9088	9068
277	112	113	511	511	1566	1564	2451	2446	4063	4033	6139	6106	2768	2720	1729	1694	4997	4984
278	133	133	387	386	915	909	1914	1909	2682	2638	3261	3220	1798	1752	1158	1123	2619	2598
279	107	106	413	413	1156	1152	2692	2678	4227	4210	5928	5887	4054	4012	2362	2330	3523	3516
280	44	45	46	46	138	137	391	385	417	416	785	773	621	608	235	226	331	330
281	180	180	280	283	756	744	2710	2690	3266	3214	3223	3148	2433	2373	1292	1254	2214	2190
282	101	101	151	151	466	461	2317	2311	2404	2383	2869	2841	2564	2532	1007	977	1181	1160
283	62	62	107	109	323	318	938	929	1117	1091	1607	1573	1298	1252	552	521	989	976
284	55	55	79	77	321	322	1526	1522	2148	2107	2348	2285	1534	1469	837	795	1031	999
285	50	49	63	65	178	175	598	593	654	630	987	956	559	524	209	188	558	538
286	50	50	54	55	158	156	672	663	871	843	904	869	543	510	343	322	655	634
287	0	0	0	0	0	0	0	0	0	0	0	0	0	0	0	0	0	0
288	136	137	274	275	1004	1001	3482	3476	5359	5331	10522	10507	9684	9658	4100	4071	4839	4830
289	29	29	66	64	212	208	411	406	533	517	1004	980	637	598	301	278	872	858
290	80	80	210	212	625	620	1328	1317	1705	1667	2229	2180	1624	1560	1021	982	1877	1853
291	74	74	193	191	852	844	1669	1660	2038	2008	4424	4384	3006	2965	1269	1247	3078	3065
292	235	212	780	662	3350	3388	9520	9503	18203	18187	33195	33271	23315	23341	13186	13186	14280	14283
293	60	60	127	129	367	365	803	799	1023	999	2093	2057	1698	1645	690	655	1378	1361
294	115	115	403	403	1571	1569	2648	2640	3471	3455	8374	8342	2983	2948	1561	1533	6560	6552
295	161	161	313	314	1254	1256	5330	5323	9464	9474	13787	13777	9626	9597	4870	4849	5837	5834
296	117	118	282	280	900	897	1701	1687	1972	1935	2847	2799	1610	1572	932	903	2548	2523
297	78	78	175	176	671	672	3055	3059	5135	5125	7428	7396	5826	5810	2663	2638	2566	2541
298	266	212	732	735	3033	3042	8826	8818	12146	12111	20405	20368	13867	13820	6272	6245	12063	12058
299	149	149	395	394	1386	1382	4407	4397	6578	6548	9245	9195	5796	5752	3204	3172	5841	5826
300	87	87	292	293	1051	1045	1809	1798	2985	2956	5536	5503	2558	2508	1421	1381	4019	4003
301	122	122	377	376	1220	1215	1502	1494	2451	2427	4230	4197	1241	1226	943	929	3710	3688
302	85	86	324	321	1306	1304	2239	2228	3151	3132	5982	5942	3197	3167	1861	1827	5001	4992
303	219	220	728	728	2227	2219	5421	5389	7790	7745	10452	10364	8620	8541	4850	4797	7416	7399
304	30	30	47	47	159	152	690	686	981	938	1283	1208	1082	987	472	418	414	385
305	73	73	166	163	395	391	1182	1169	1388	1369	1335	1296	861	821	441	417	917	897
306	155	155	225	225	698	698	2455	2446	3866	3859	5619	5584	4292	4250	1992	1955	2653	2657
307	129	128	344	342	1059	1051	1971	1958	3170	3130	3793	3747	1688	1660	1240	1218	3236	3211
308	67	67	97	97	274	267	675	668	1413	1357	2200	2130	1748	1671	928	873	1056	1029
309	46	47	62	61	196	193	640	633	686	681	612	608	495	489	2022	2018	354	351
310	163	164	160	157	401	395	1417	1408	1948	1925	2286	2246	1654	1605	835	811	1229	1210
311	138	138	453	450	1102	1095	2061	2054	3320	3281	3968	3910	2120	2078	1514	1475	3198	3177
312	131	131	346	345	1188	1182	3081	3065	3967	3921	5905	5850	5048	4972	2341	2292	3521	3501
313	64	64	282	280	1016	1021	3091	3085	6691	6671	9324	9294	5230	5185	3559	3531	3897	3887
314	81	82	195	199	623	618	3096	3074	5018	4997	5383	5337	3242	3141	1921	1859	2450	2423
315	155	155	458	459	1512	1510	5146	5137	8005	7974	11093	11047	8107	8058	4858	4820	6467	6462
316	128	128	339	337	1594	1595	6331	6332	12394	12381	18092	18084	9812	9801	4878	4859	7523	7529
317	185	186	544	545	1988	1994	6077	6072	9372	9351	13455	13416	8377	8320	4448	4421	6949	6939
318	43	42	96	96	441	439	1444	1430	1936	1878	2666	2601	1760	1679	854	802	1407	1386
319	54	53	161	163	736	735	3299	3305	4853	4837	7701	7668	8143	8136	3336	3317	3230	3220
320	81	81	184	183	792	787	4462	4455	7894	7875	10223	10187	5731	5699	2902	2866	4031	4023
321	32	32	91	92	466	466	1811	1800	3136	3110	5513	5464	5116	5094	2112	2087	1999	1983
322	73	72	128	125	638	641	3143	3141	4861	4854	7400	7369	6456	6453	2670	2659	2561	2558
323	62	61	214	214	766	764	1955	1946	3409	3384	4794	4752	2606	2576	1415	1396	2998	2984
324	91	91	201	200	914	912	5942	5932	8223	8198	9032	8967	7454	7432	3413	3386	4562	4539
325	157	157	310	310	1027	1025	4469	4460	7938	7931	10490	10453	6265	6193	3114	3083	4342	4335
326	154	155	267	268	999	996	4829	4830	8112	8122	10057	10031	5948	5916	2974	2960	4056	4049
327	190	190	358	360	1442	1439	5613	5601	9272	9263	15629	15603	10456	10419	4735	4708	6931	6934
328	112	112	245	247	846	847	3448	3438	6466	6462	10248	10248	6417	6399	4000	3980	4270	4274
329	83	83	112	110	392	394	2217	2209	3526	3500	3833	3783	2460	2403	1183	1131	1335	1314
330	53	53	81	82	334	332	834	832	1157	1146	1612	1575	913	854	538	503	1173	1158
331	61	61	244	244	643	636	1579	1573	2354	2337	3061	3030	1731	1690	1370	1349	2411	2391
332	40	40	88	86	276	269	1377	1358	2118	2064	2673	2607	1804	1724	843	784	1192	1162
333	8	8	16	13	66	54	479	466	1127	1105	2878	2840	2585	2536	1058	1024	202	178
334	99	99	268	264	1204	1197	3574	3562	6986	6961	14521	14498	7720	7646	3739	3716	6188	6183
335	185	123	553	515	2625	2744	9441	9578	16495	16601	40291	40230	28919	28922	11032	11118	14075	13928
336	67	67	172	172	641	630	1797	1784	2790	2751	5667	5638	4135	4076	1681	1634	3216	3207
337	229	188	645	669	2616	2614	7966	7967	12994	12989	26934	26892	25817	25752	11351	11373	13259	13326
338	173	139	439	513	2263	2259	7633	7614	12645	12611	28701	28688	21773	21748	9451	9417	11503	11498
339	82	54	162	168	807	806	2507	2501	4409	4364	21805	21785	17606	17549	4881	4843	4607	4576
340	123	123	413	414	1318	1318	4150	4145	8157	8139	13341	13324	8817	8785	3993	3961	5184	5181
341	169	170	524	522	2196	2192	5579	5564	9481	9456	16903	16869	9042	8972	4246	4202	8680	8676
342	126	126	297	298	1214	1215	4615	4615	7848	7828	12459	12469	8784	8780	5606	5599	5518	5513
343	214	168	568	574	2179	2177	8391	8397	14042	14036	24567	24550	15821	15828	7723	7711	9342	9360
344	182	182	428	428	1797	1791	6506	6492	11620	11600	20156	20121	12099	12039	5820	5785	9190	9191
345	38	38	83	84	412	403	1867	1848	3506	3474	6664	6611	4425	4356	3400	3360	2053	2030
346	37	36	170	172	447	453	1539	1529	3136	3115	4282	4242	2485	2417	1192	1156	1498	1495
347	133	132	349	349	1418	1419	6127	6129	11096	11101	17255	17255	11239	11254	5168	5173	6224	6227
348	107	107	112	111	407	404	2278	2270	4379	4355	7228	7217	4746	4727	2070	2053	1911	1897
349	64	64	156	155	567	562	2743	2732	4931	4914	7938	7916	4598	4534	2043	2005	3045	3040
350	28	28	107	104	328	324	1684	1687	2914	2878	4185	4142	2500	2433	1217	1178	1631	1631
351	192	191	359	358	1027	1027	3745	3730	5903	5886	9714	9690	7179	7159	3323	3312	4385	4378
352	20	21	38	39	130	124	689	668	1071	1005	1382	1308	763	659	468	392	490	455
353	102	102	277	277	1096	1093	2723	2708	3778	3741	8819	8793	8305	8291	3163	3139	4144	4128
354	119	73	429	447	1755	1760	5881	5863	9622	9611	23908	23889	21484	21471	8404	8374	9523	9548
355	243	131	882	466	3597	3954	7579	7508	11731	11597	29726	29595	31049	30874	12357	12401	14685	14952
356	33	12	104	97	506	485	1426	1433	3373	3377	15731	15694	16352	16328	5533	5498	2309	2424
357	116	116	287	286	1110	1112	2580	2562	3737	3696	9594	9583	10018	9990	4900	4886	4055	4044
358	190	91	912	656	3896	3858	5945	5962	10118	10256	20227	20367	11459	11661	7171	7160	15273	15048
359	147	34	391	363	1997	2138	6271	6275	9902	9971	30030	29953	31460	31454	11866	12023	9810	9689
360	46	46	169	168	776	772	2057	2042	2816	2795	5479	5446	4320	4261	1739	1681	2442	2426
361	218	72	973	1029	4024	4027	5390	5377	9871	9890	17666	17654	8823	8933	5309	5343	12943	12826
362	111	103	472	465	1946	1941	4197	4186	6455	6396	17119	17094	18620	18570	6510	6449	8025	8016
363	259	207	924	991	3849	3825	7889	7917	11766	11747	24753	24772	20765	20769	7902	7942	13212	13126
364	159	160	487	486	1883	1880	2794	2793	3679	3655	11113	11100	7040	7016	2052	2039	5516	5512
365	217	113	873	911	3888	3857	5081	5077	8066	8050	17207	17225	7579	7597	3574	3603	12327	12247
366	137	138	444	443	1992	1995	4753	4735	6597	6584	13465	13430	10568	10532	3679	3641	7029	7011
367	224	222	725	723	2641	2638	5974	5968	8978	8940	16289	16256	12317	12279	5343	5305	9291	9276
368	117	117	327	326	603	599	1283	1275	2112	2088	3002	2969	2443	2407	1442	1407	1801	1784
369	150	150	322	322	699	694	1289	1276	1663	1637	1752	1714	1035	990	748	717	1307	1289
370	473	473	297	297	506	501	935	930	1117	1097	1244	1229	886	870	572	557	927	907
371	0	0	0	0	0	0	0	0	0	0	0	0	0	0	0	0	0	0
372	104	105	272	273	922	920	2408	2391	3721	3678	5921	5869	5096	5023	2400	2336	2920	2896
373	141	140	433	434	1060	1051	2175	2165	3462	3428	4974	4911	3519	3454	2144	2104	3577	3568
374	202	202	301	299	639	630	1297	1280	1700	1656	1746	1673	1490	1447	932	899	1333	1309
375	149	150	292	291	694	691	1219	1209	1767	1714	1833	1770	1354	1301	949	913	1529	1498
376	110	110	243	241	705	702	1129	1125	1702	1686	2179	2157	1321	1305	2013	1999	1811	1801
377	245	244	564	563	1190	1190	1982	1974	2487	2450	2969	2930	1891	1871	1780	1769	2392	2366
378	19	20	52	52	158	157	392	378	567	549	650	619	473	422	252	220	374	349
379	199	199	422	421	1116	1104	2343	2334	3148	3087	4650	4575	3319	3223	1734	1682	3250	3240
380	100	100	256	255	810	806	2593	2579	3811	3791	5133	5095	2211	2164	1437	1399	3501	3494
381	125	125	230	229	462	458	1516	1506	2294	2264	2032	1988	866	833	660	628	1593	1578
382	0	0	0	0	0	0	0	0	0	0	0	0	0	0	0	0	0	0
383	87	87	198	196	607	604	1394	1389	1686	1657	1755	1716	1003	961	735	709	1485	1472
384	10	10	36	35	119	117	208	205	397	383	424	408	229	208	171	161	302	299
385	8	8	31	29	67	66	122	117	270	259	322	305	106	93	131	119	214	205
386	368	368	948	949	2267	2259	4156	4134	5928	5893	6493	6431	3985	3900	3174	3115	5634	5604
387	11	11	22	23	39	40	82	80	151	144	184	174	99	86	80	75	131	124
388	42	42	121	120	321	320	654	644	779	756	928	902	619	576	427	401	663	649
389	117	117	276	277	648	641	1182	1170	1566	1532	1857	1811	1178	1129	834	805	1613	1584
390	184	184	300	300	569	563	1072	1062	1653	1608	1697	1652	1126	1107	989	965	1282	1268
391	171	171	206	206	856	850	2669	2654	2757	2714	2861	2803	1966	1904	1216	1179	1891	1868
392	36	35	96	96	347	340	1185	1145	1763	1697	3207	3142	3872	3779	1939	1883	1741	1714
393	20	20	50	51	118	112	343	323	406	368	558	529	735	659	325	280	249	235
394	15	15	23	19	67	65	210	202	204	184	187	171	219	189	113	90	96	90
395	352	352	488	485	1185	1177	2479	2462	3212	3160	4205	4135	3566	3494	2622	2574	3234	3208
396	31	31	67	67	225	221	452	445	741	714	1371	1327	1354	1273	821	777	894	872
397	4	4	4	3	5	3	140	141	149	132	145	131	111	98	24	16	3	2
398	75	76	260	258	914	906	3063	3054	4113	4078	5193	5157	4891	4832	3360	3318	4188	4165
399	13	13	62	61	230	227	416	416	502	478	893	863	716	668	440	414	683	677
400	160	160	451	452	1428	1423	2896	2885	3899	3857	5331	5253	3288	3235	2489	2444	4303	4276
401	147	146	471	470	1282	1280	2372	2358	3099	3073	4647	4593	2762	2721	1820	1788	3390	3376
402	45	45	151	151	438	432	1113	1098	1583	1564	1949	1919	1639	1580	1113	1064	1244	1231
403	265	264	602	600	1207	1206	2047	2034	2962	2909	3632	3566	2848	2767	1775	1721	2203	2187
404	242	242	590	587	1354	1350	2525	2511	3367	3294	3880	3795	2975	2906	1778	1730	2568	2534
405	260	260	487	486	1132	1131	2595	2583	3185	3150	4369	4325	4175	4121	2505	2465	2216	2203
406	211	212	388	388	892	892	1776	1776	2236	2214	3948	3903	4170	4125	1544	1509	1333	1318
407	69	70	182	181	581	572	1212	1201	1495	1470	2743	2711	5633	5579	3379	3337	1327	1317
408	114	114	241	240	849	849	2557	2538	3240	3189	7289	7242	10312	10259	3557	3525	2596	2562
409	133	133	370	369	913	910	1481	1475	2473	2445	2999	2945	1766	1731	1077	1050	2359	2334
410	73	74	175	177	760	756	2029	2015	2961	2924	7037	7006	7306	7231	2345	2288	3214	3209
411	123	123	209	209	555	546	1139	1126	1420	1384	1621	1577	2627	2574	2120	2076	1175	1148
412	63	64	200	201	785	782	2463	2457	3581	3562	6129	6103	5952	5890	2657	2611	2977	2960
413	345	345	650	651	1864	1857	4724	4703	4241	4189	6118	6046	3682	3571	1961	1904	4332	4299
414	280	280	650	651	1608	1604	2603	2585	4178	4118	4228	4159	3049	2972	1938	1882	3157	3120
415	154	154	284	285	695	689	2051	2032	1440	1408	1857	1818	1136	1101	617	594	1406	1376
416	107	105	329	329	1439	1437	4169	4155	6422	6403	13668	13651	17156	17153	7726	7726	5752	5731
417	57	57	129	128	604	608	1997	1979	3342	3317	6404	6381	4247	4174	1606	1547	2704	2696
418	22	22	62	61	267	264	1102	1088	1743	1704	2504	2435	2115	2050	907	872	936	900
419	445	444	519	521	2082	2083	2769	2765	4587	4563	12065	12035	10591	10546	3569	3532	5810	5800
420	61	62	215	214	1118	1119	3612	3605	5075	5044	10441	10419	8427	8363	4427	4373	4352	4355
421	154	154	436	435	1206	1205	4053	4044	5097	5066	7188	7126	7619	7579	3654	3614	3452	3434
422	68	68	181	181	690	694	3373	3361	5912	5903	8446	8431	6390	6376	2840	2815	3099	3087
423	34	34	80	82	254	250	894	889	987	945	1074	1037	924	850	470	436	526	504
424	49	49	184	184	423	421	698	690	1309	1289	1459	1433	1076	1029	680	647	1185	1172
425	130	155	341	333	961	954	1877	1879	2338	2321	3880	3858	9092	9053	8380	8351	2160	2139
426	10	11	32	32	164	153	1152	1141	2384	2362	4898	4863	3797	3760	1460	1414	658	647
427	0	0	0	0	0	0	0	0	0	0	0	0	0	0	0	0	0	0
428	128	128	376	373	710	702	1235	1231	1982	1943	1802	1770	1155	1138	788	772	1433	1413
429	78	78	289	289	529	526	830	824	1735	1714	2087	2050	1378	1344	775	752	1386	1378
430	235	235	757	757	1092	1085	2707	2690	5400	5353	5654	5587	4767	4705	2288	2234	4112	4094
431	255	256	1069	1068	1885	1884	3225	3217	7354	7324	5446	5423	2796	2772	2785	2770	4789	4760
432	34	34	63	64	398	389	1772	1758	2021	1994	2497	2400	2154	2042	973	903	927	890
433	56	56	141	142	343	344	696	692	896	870	1053	1017	1117	1055	603	564	555	534
434	136	137	410	410	831	831	2170	2157	3755	3730	4568	4529	5559	5524	2467	2440	2799	2780
435	73	73	202	202	542	536	833	829	1481	1447	2099	2077	2094	2056	1023	988	1167	1148
436	76	75	253	254	585	583	1218	1199	2061	2021	3090	3025	3397	3319	1344	1288	1661	1637
437	121	121	342	340	717	708	1311	1295	2053	2017	1889	1837	1354	1310	966	937	1482	1460
438	123	122	334	336	889	887	2038	2029	2919	2882	4189	4125	3969	3929	1740	1716	1806	1783
439	85	85	255	253	791	788	1108	1103	2007	1983	2713	2686	1162	1137	740	721	2234	2215
440	306	307	704	705	946	943	2648	2642	3820	3805	2501	2458	1597	1580	1517	1504	2204	2189
441	27	0	59	0	114	435	303	474	338	432	697	521	10284	9758	9129	9371	201	1132
442	34	34	64	64	247	242	777	763	1022	995	1911	1880	3205	3176	1549	1512	591	582
443	91	91	255	254	723	724	1229	1226	2159	2130	4645	4624	3869	3825	1193	1151	2415	2408
444	38	38	117	116	474	471	2076	2071	2461	2419	2949	2889	1939	1870	861	819	1215	1192
445	122	122	226	228	684	678	2112	2097	1457	1423	1584	1549	1425	1395	828	807	1308	1285
446	242	242	526	524	931	930	1356	1350	2334	2321	2286	2270	1235	1227	2143	2134	1909	1898
447	77	77	132	133	367	361	1075	1060	1329	1261	1759	1683	1860	1775	904	851	763	735
448	104	104	242	241	564	558	1018	1011	1477	1443	1997	1946	1687	1643	837	804	1138	1112
449	96	95	92	93	233	231	909	894	1431	1386	1904	1844	1768	1705	858	800	592	565
450	84	85	214	214	443	434	1346	1343	1632	1603	1580	1535	1083	1043	693	667	1066	1045
451	186	186	465	465	1035	1032	2521	2500	3324	3277	3359	3289	2413	2344	1459	1419	2211	2184
452	230	231	525	525	1209	1200	2158	2152	2946	2914	2507	2468	1656	1633	1475	1450	2357	2333
453	44	44	152	152	737	734	2036	2023	2728	2697	4703	4667	1890	1829	758	711	2483	2466
454	333	334	758	760	2046	2039	4015	3995	5052	5010	6551	6480	4744	4634	2693	2621	4259	4235
455	43	44	123	124	269	266	674	667	865	839	907	873	640	586	469	436	680	663
456	53	53	76	74	226	224	477	458	622	558	1123	1052	854	738	292	218	338	311
457	113	113	207	209	536	532	868	862	1220	1194	2047	2031	1616	1572	739	697	1014	1002
458	142	142	204	206	413	411	962	957	1142	1102	1646	1589	1501	1430	1415	1366	785	760
459	133	134	240	237	499	495	834	827	658	640	980	955	705	684	364	354	539	528
460	173	173	268	264	516	513	1065	1058	1055	1040	1019	995	716	699	484	468	740	729
461	342	341	750	749	1572	1565	2476	2470	3487	3454	3290	3265	2194	2183	3058	3047	2562	2542
462	174	174	343	345	755	754	1400	1392	1887	1844	2071	2020	1454	1409	1166	1130	1696	1666
463	184	184	464	462	1532	1527	1859	1855	2769	2748	4481	4440	2132	2109	1370	1354	3782	3761
464	142	141	312	312	1422	1422	5464	5451	7027	6997	9629	9590	8995	8916	4174	4114	4992	4975
465	192	192	433	433	1416	1411	2662	2651	3538	3482	5477	5404	3851	3735	2266	2206	3521	3510
466	129	128	373	373	1059	1060	1655	1648	2291	2261	3297	3255	2217	2171	1302	1278	2669	2642
467	164	164	421	421	1334	1329	2773	2763	3775	3745	6135	6093	3649	3602	2626	2590	4044	4026
468	139	140	473	472	1345	1340	2487	2479	3246	3201	4536	4461	3637	3555	1977	1935	2876	2853
469	61	61	117	119	290	282	648	647	661	637	792	751	595	550	337	310	615	596
470	146	145	395	394	916	912	2148	2135	3078	3040	3054	3013	1833	1789	1328	1295	2012	1995
471	100	100	367	368	876	868	1697	1685	2461	2426	2674	2628	1732	1698	1128	1106	1927	1898
472	80	79	237	237	797	788	2647	2631	3826	3788	4530	4469	3094	3003	1503	1446	1995	1987
473	272	272	648	647	1584	1571	2829	2814	3736	3695	3223	3175	2135	2082	2701	2669	2615	2591
474	86	85	271	271	821	818	2487	2477	4131	4060	5088	5000	3887	3798	2114	2053	2698	2671
475	65	65	223	221	542	538	1069	1063	1470	1431	1740	1706	985	936	659	627	1199	1175
476	112	112	446	444	1085	1079	1435	1428	2922	2903	3151	3119	1327	1314	1251	1233	2593	2568
477	148	147	409	410	1157	1151	2700	2693	3861	3832	3769	3732	1952	1907	1355	1320	2654	2636
478	80	79	150	150	373	371	894	871	1174	1108	2165	2075	2007	1893	825	743	671	634
479	53	53	145	144	493	493	1072	1042	1537	1454	2838	2749	2495	2376	1103	1024	1080	1045
480	59	59	134	131	484	490	1586	1565	2502	2479	4611	4588	4159	4116	1881	1846	1267	1240
481	99	100	154	155	349	345	739	724	826	789	965	912	770	713	395	359	577	553
482	62	62	150	151	375	366	934	910	1272	1232	2288	2225	1821	1756	858	814	1084	1064
483	81	80	186	187	508	514	1387	1376	1824	1771	3186	3113	2524	2458	1154	1103	1253	1229
484	81	82	216	213	647	642	1877	1859	3602	3567	4288	4232	3261	3193	1720	1663	1791	1763
485	39	39	126	126	431	424	947	924	1364	1306	2000	1943	1619	1544	847	794	965	933
486	42	42	106	105	265	262	680	672	1142	1121	1599	1567	859	806	485	451	833	813
487	67	67	171	171	443	442	910	902	1123	1088	1392	1352	1274	1233	688	662	853	847
488	219	219	445	444	1207	1200	3422	3409	3330	3275	3373	3311	2703	2637	1460	1413	1952	1915
489	79	79	200	201	841	838	3567	3553	4610	4572	5130	5093	3762	3732	2515	2494	3875	3859
490	102	102	246	245	1063	1062	3069	3059	3826	3796	5176	5112	4302	4236	2200	2152	2489	2469
491	40	41	270	272	1082	1079	877	870	1144	1126	1499	1466	982	957	555	535	954	935
492	101	100	274	275	984	986	3820	3804	4942	4899	5996	5936	5200	5128	3254	3215	3178	3160
493	74	74	254	253	699	692	1278	1264	1884	1861	2496	2454	1245	1199	812	781	1903	1884
494	59	60	124	122	358	354	1228	1217	1081	1051	1399	1365	1063	1025	457	422	633	606
495	29	28	117	117	455	448	1561	1540	2412	2371	4583	4534	4721	4630	1900	1830	2416	2391
496	117	117	323	323	963	955	1748	1731	2414	2352	2833	2752	2008	1945	1287	1230	1943	1915
497	251	252	478	478	1112	1105	1891	1881	2497	2454	3029	2983	1752	1716	1211	1182	2311	2287
498	104	104	277	276	958	955	2768	2750	3810	3766	6487	6442	5613	5510	2494	2431	3532	3516
499	108	107	326	327	889	887	1524	1515	2035	1991	3067	2999	2255	2177	1185	1141	1858	1834
500	79	80	191	190	753	745	2991	2982	5034	5008	5302	5262	2720	2675	2868	2832	2284	2275
501	216	210	921	925	3165	3161	4248	4253	7955	7944	12709	12683	6050	6008	3369	3343	8003	7999
502	134	134	496	497	729	721	1105	1093	2145	2108	1857	1820	1416	1383	878	857	1524	1506
503	103	103	291	293	1018	1025	3546	3540	4852	4825	7730	7690	8600	8570	3712	3661	3649	3614
504	70	70	180	179	529	520	1220	1191	1400	1317	2512	2427	3190	3084	1151	1076	1053	1034
505	106	106	414	415	1041	1039	1317	1308	2148	2113	4105	4057	2876	2833	1011	981	2459	2446
506	206	206	639	638	1666	1666	3242	3229	5091	5060	8418	8380	7136	7089	3145	3117	4367	4353
507	76	76	190	190	532	530	1341	1320	2162	2096	3019	2964	2559	2494	1254	1204	1583	1561
508	109	109	436	439	977	972	1673	1663	3774	3756	3116	3092	1378	1362	1250	1240	2461	2449
509	36	36	164	162	603	601	3676	3678	6057	6041	8561	8538	7406	7389	2753	2729	2271	2258
510	68	68	209	208	909	906	3438	3430	5389	5382	7762	7734	7422	7368	3121	3086	2954	2944
511	90	91	333	332	900	899	2006	1988	3820	3776	5581	5522	3555	3499	1625	1592	2621	2613
512	169	169	524	528	1430	1419	2446	2436	3546	3511	4347	4298	2553	2508	1482	1457	3129	3105
513	0	0	0	0	0	0	0	0	0	0	0	0	0	0	0	0	0	0
514	233	232	853	852	1426	1420	2223	2212	4715	4688	3722	3693	2340	2302	2451	2419	3347	3331
515	66	66	202	203	731	730	3055	3052	3740	3714	6221	6197	6658	6604	2423	2376	2376	2364
516	285	285	796	796	1905	1899	4125	4105	5704	5647	7092	7026	5276	5196	2697	2640	4055	4036
517	212	212	619	618	1244	1237	2538	2531	4582	4542	4301	4222	3423	3339	2062	2010	3253	3229
518	94	94	317	317	1096	1097	1985	1979	2559	2535	4389	4359	2637	2606	1472	1450	3031	3021
519	136	137	332	334	934	934	2349	2341	3427	3412	5569	5541	5437	5395	2016	1980	2406	2393
520	76	76	165	165	694	690	2740	2728	3152	3098	4678	4604	4119	4069	3454	3422	1747	1715
521	145	145	381	383	949	946	1898	1878	2632	2597	5302	5261	5667	5608	1706	1657	2228	2225
522	228	228	640	640	1339	1335	2260	2252	3742	3711	3947	3904	2705	2658	1672	1639	3015	2989
523	112	112	258	257	599	595	2355	2335	2952	2897	4009	3942	3383	3327	3223	3189	2083	2054
524	124	125	393	394	1062	1058	1521	1513	2474	2425	4115	4049	3290	3211	1851	1801	2333	2319
525	51	51	322	322	1264	1264	2211	2202	4877	4851	8932	8908	4824	4812	1309	1284	4640	4636
526	118	118	409	411	746	737	2192	2183	3392	3359	2577	2517	1750	1712	1041	1013	1680	1661
527	339	340	641	640	1393	1388	3696	3682	4262	4223	4040	3976	2208	2168	1799	1768	3515	3488
528	112	111	353	354	771	770	1216	1209	1986	1956	2560	2517	2489	2415	1161	1120	1522	1506
529	40	39	86	83	296	292	939	930	1147	1095	1584	1513	1387	1296	674	619	755	729
530	144	145	301	301	618	613	1268	1253	1615	1571	1854	1785	1963	1887	1312	1261	937	913
531	41	41	58	58	217	210	766	761	802	744	1072	1010	1202	1103	557	508	424	400
532	45	45	94	93	257	249	1054	1040	1189	1130	1642	1547	1735	1650	718	667	699	663
533	171	171	358	359	587	580	1347	1328	1536	1483	1691	1633	2087	2016	855	805	950	922
534	304	303	621	622	1180	1173	2883	2867	3385	3356	2781	2733	1815	1782	1495	1472	2124	2103
535	88	88	278	280	1212	1212	4345	4336	4951	4920	7440	7414	6668	6620	4201	4161	3066	3047
536	87	87	163	164	382	378	1506	1496	1594	1566	1362	1332	1054	1014	504	481	463	445
537	358	358	721	723	1147	1143	2422	2409	2593	2565	2390	2344	1895	1875	1354	1336	1774	1760
538	183	183	356	356	685	685	1208	1196	1300	1269	1571	1538	1141	1098	659	631	953	932
539	394	210	1129	1175	2878	2901	5413	5412	8991	9004	9904	9895	4552	4593	4425	4436	8231	8206
540	55	55	158	159	411	405	1331	1322	1713	1688	2093	2058	1518	1480	765	727	1129	1110
541	165	165	286	288	735	730	1538	1516	2232	2176	2545	2454	2233	2156	1135	1080	1582	1551
542	48	48	113	116	587	578	2678	2666	3419	3372	3596	3533	2528	2457	1533	1486	2056	2026
543	51	52	117	116	364	358	1244	1228	1802	1764	2151	2114	1646	1605	865	829	1286	1265
544	44	44	102	99	277	275	569	560	639	610	978	946	825	763	406	372	537	523
545	59	58	116	115	422	410	1192	1160	1634	1567	2638	2553	2557	2443	1201	1129	1301	1263
546	97	97	195	194	530	527	1026	1019	1222	1204	2183	2145	1598	1549	614	573	1170	1152
547	130	131	343	344	896	890	1773	1761	2323	2274	3119	3060	2254	2173	1256	1209	1871	1848
548	64	64	120	122	359	350	956	948	1183	1129	1709	1665	1711	1645	801	748	874	853
549	7	0	8	0	31	0	716	0	1377	0	1133	0	556	0	190	0	7	0
550	78	77	180	181	482	473	972	967	1326	1291	1744	1704	1418	1349	828	791	1126	1116
551	0	0	0	0	0	0	0	0	0	0	0	0	0	0	0	0	0	0
552	69	69	258	257	1455	1455	2638	2620	4261	4219	10098	10048	6526	6462	2805	2757	5065	5052
553	75	74	257	255	1060	1053	1513	1504	2279	2253	6212	6169	7425	7375	4693	4657	3384	3370
554	23	23	64	67	199	187	515	484	670	602	1568	1500	1532	1425	409	340	551	520
555	44	44	16	16	40	40	79	77	84	76	108	104	72	67	208	201	60	54
556	65	65	109	108	283	278	1155	1146	1543	1510	1530	1492	934	891	448	416	706	684
557	207	145	707	715	2784	2776	5840	5839	9098	9097	15146	15129	9322	9307	5107	5107	10819	10820
558	220	219	600	597	1662	1657	2593	2582	4343	4312	4899	4867	2631	2588	1853	1827	4682	4658
559	497	146	1476	1208	3648	3675	5821	5963	10155	10163	9603	9722	4322	4463	4371	4450	9813	9782
560	212	156	816	804	3001	3015	5057	5058	7653	7643	12804	12787	6995	6990	5463	5468	8715	8730
561	300	209	791	807	1988	1997	4427	4435	5780	5781	5678	5669	4232	4239	6241	6217	6254	6235
562	99	35	210	202	463	459	1132	1144	1451	1448	1202	1190	6935	6910	6626	6660	1002	1039
563	332	203	1083	882	3802	3799	8259	8178	12474	12488	20635	20686	14453	14520	7311	7392	14642	14713
564	217	67	871	907	2871	2870	4491	4481	7607	7608	10728	10731	4421	4454	5271	5266	8736	8735
565	175	175	484	480	1837	1835	5126	5119	7396	7367	12563	12528	10088	10034	4589	4543	7905	7899
566	177	176	543	544	2172	2172	3965	3947	6056	6029	11056	10998	7229	7152	3463	3417	7475	7466
567	53	53	178	178	743	742	3496	3480	7589	7564	12784	12757	8243	8229	3296	3275	3628	3620
568	199	199	347	347	1238	1231	3742	3724	5618	5573	8540	8471	6166	6100	3424	3377	5784	5772
569	516	353	1057	768	4150	4521	11275	11414	16771	16728	31943	31684	26268	26418	11911	12018	18116	17982
570	169	169	497	499	1660	1654	3550	3540	5211	5183	8419	8371	5714	5680	5396	5367	6247	6237
571	172	173	380	379	1331	1329	4654	4648	8066	8040	11937	11915	7256	7201	3919	3891	6062	6054
572	199	201	526	528	2050	2043	5414	5398	9081	9028	14084	14025	7824	7746	6850	6812	8318	8308
573	187	188	505	501	1787	1782	5506	5491	9749	9724	13111	13048	7015	6954	5091	5063	7684	7674
574	82	82	208	206	693	693	3426	3411	6898	6880	8970	8922	5012	4958	2472	2438	3063	3062
575	94	94	244	245	959	957	4339	4336	7949	7935	9880	9834	5005	4949	2820	2778	4563	4552
576	194	182	464	477	2084	2070	8525	8521	16314	16303	24549	24537	16496	16512	9434	9454	9434	9427
577	142	142	347	348	1350	1351	5743	5736	11428	11436	17375	17353	9171	9151	5009	4993	7231	7240
578	25	24	105	105	435	428	857	852	1369	1352	2185	2163	1203	1165	693	661	1616	1612
579	87	87	282	282	1075	1078	2725	2701	4595	4549	8487	8439	4782	4721	2230	2177	4310	4295
580	18	18	25	26	67	67	190	184	233	216	224	209	145	124	83	68	154	142
581	7	7	13	10	16	13	52	49	56	47	60	49	36	26	18	11	56	47
582	49	49	76	76	144	140	455	451	483	465	421	394	293	267	163	151	254	236
583	33	33	60	59	109	107	195	192	289	272	311	299	167	162	103	100	283	278
584	21	22	27	28	109	109	218	214	278	267	291	278	162	144	109	99	244	233
585	77	77	113	114	284	280	998	987	987	954	1023	985	786	739	396	366	865	857
586	21	20	21	19	33	32	121	115	130	113	101	86	91	75	59	48	75	67
587	37	37	39	38	123	121	407	400	370	340	455	424	306	269	174	148	291	276
588	45	45	46	45	156	148	330	323	365	346	392	366	293	265	117	100	246	236
589	54	54	126	128	484	483	1972	1966	3247	3232	5476	5445	4998	4947	1959	1922	1757	1736
590	81	82	194	193	777	773	3269	3262	6398	6390	13213	13202	11394	11383	4907	4900	2991	2981
591	20	20	38	36	204	197	1378	1360	2026	1987	2470	2372	2048	1965	982	915	629	585
592	109	109	321	324	1270	1267	5498	5499	9175	9158	13505	13493	11737	11727	4430	4409	5360	5349
593	151	150	805	806	1977	1971	3037	3034	6702	6678	7303	7278	2868	2847	2626	2608	6172	6161
594	59	59	127	128	428	431	985	981	1633	1616	2256	2218	1317	1269	679	644	1515	1496
595	90	91	204	201	651	651	2600	2591	3933	3922	4294	4249	2975	2921	1418	1374	2133	2110
596	435	268	1472	759	4983	5246	10867	11207	15458	15808	26194	26269	20668	20970	11404	11309	17132	16607
597	143	143	387	387	1171	1166	3453	3442	4712	4679	6554	6492	4135	4087	2296	2261	4504	4485
598	133	132	517	516	1716	1715	2538	2527	4079	4059	7428	7386	4200	4168	2179	2158	5125	5108
599	145	145	371	369	1322	1321	2724	2712	3906	3871	6759	6721	3515	3465	1784	1742	4527	4508
600	15	15	27	23	65	56	180	166	247	212	320	297	446	385	199	164	144	131
601	16	16	19	15	53	51	141	141	145	134	107	94	81	67	30	21	60	49
602	67	66	168	165	491	489	1619	1599	2944	2905	3865	3805	2181	2133	1064	1033	2156	2141
603	79	80	153	152	473	468	1845	1828	3206	3163	4558	4505	2526	2443	1238	1177	2131	2119
604	128	128	251	251	855	852	3928	3921	6008	6002	7757	7732	4374	4307	2261	2227	3811	3810
605	181	180	485	485	1886	1882	3752	3740	5543	5503	11470	11426	5524	5467	2792	2752	7787	7772
606	117	117	193	190	635	633	1924	1908	2711	2676	3936	3879	2380	2344	1341	1309	2571	2568
607	153	153	431	430	1853	1851	5331	5317	8303	8267	14732	14675	8773	8727	6985	6960	8609	8596
608	56	56	91	93	366	357	1652	1642	2500	2459	3534	3457	3333	3286	2572	2533	1012	995
609	67	66	117	117	340	336	1157	1152	1743	1698	2219	2172	1435	1396	903	862	1273	1250
610	27	27	64	65	299	301	1054	1033	2234	2220	3630	3591	2639	2606	1069	1045	1208	1197
611	113	113	167	167	659	658	2905	2895	4529	4512	6929	6897	4050	3977	3492	3452	2422	2411
612	37	37	45	46	152	147	717	706	848	809	935	897	514	472	276	239	361	331
613	0	0	0	0	0	0	0	0	0	0	0	0	0	0	0	0	0	0
614	128	54	591	605	2475	2476	4196	4203	7455	7434	11386	11390	4492	4500	5956	5951	9114	9107
615	78	78	207	210	1020	1021	2757	2736	4779	4749	12508	12471	8518	8473	3249	3208	4840	4826
616	79	79	149	149	717	719	2777	2766	4776	4773	7022	6985	3725	3667	1731	1701	2944	2940
617	50	50	100	101	253	251	729	726	1082	1060	1364	1323	1056	990	663	623	992	981
618	153	152	374	374	1619	1619	4064	4054	6700	6679	13481	13467	7136	7090	3294	3264	7325	7321
619	140	140	292	290	973	974	4395	4393	7279	7260	10182	10143	6424	6382	4417	4387	4707	4709
620	48	48	97	97	358	360	1790	1789	3278	3251	5509	5479	4521	4475	1829	1781	1334	1316
621	83	83	114	115	450	447	2053	2047	3277	3264	5892	5854	5896	5858	1957	1923	1830	1804
622	44	45	117	117	475	469	2043	2027	4527	4505	7820	7810	6952	6922	3316	3299	2652	2637
623	165	165	367	368	1258	1262	4829	4819	7921	7905	12682	12658	8435	8380	4489	4464	6774	6770
624	112	111	161	162	490	481	1423	1402	1630	1581	2121	2055	1964	1874	1089	1050	1533	1509
625	168	168	541	541	2221	2221	3587	3575	5220	5171	11969	11924	9460	9438	3510	3485	7038	7014
626	78	10	212	160	1079	1142	3544	3403	6403	6373	26647	26636	25896	25917	8832	9018	5146	5207
627	121	121	299	300	761	754	1445	1432	1975	1926	2106	2048	1415	1353	976	926	1625	1598
628	45	45	124	124	396	391	1529	1521	2084	2058	2482	2403	2399	2331	1361	1332	1035	1017
629	32	31	71	70	185	181	614	607	679	660	699	671	531	479	293	264	374	354
630	13	14	40	42	89	93	399	393	511	490	401	386	264	236	142	122	213	203
631	26	25	52	54	230	233	930	926	910	903	981	953	695	654	638	617	470	458
632	77	78	180	181	458	453	1123	1112	1412	1387	1610	1570	1048	992	862	823	861	847
633	57	57	113	112	178	178	423	415	415	391	350	320	249	231	180	170	193	172
634	68	68	169	170	423	422	890	881	1070	1050	1117	1081	790	744	567	540	900	893
635	75	74	184	185	650	649	1645	1642	2243	2214	2544	2503	1822	1768	1008	972	1601	1589
636	120	120	248	250	716	714	1407	1395	1587	1558	1732	1700	1128	1104	802	772	1493	1474
637	0	0	0	0	0	0	0	0	0	0	0	0	0	0	0	0	0	0
638	233	233	294	295	828	825	2816	2796	3679	3635	3770	3722	2306	2246	1424	1387	2244	2228
639	0	0	0	0	0	0	0	0	0	0	0	0	0	0	0	0	0	0
640	17	17	44	43	183	172	1290	1265	1910	1867	1612	1549	956	869	660	619	538	524
641	104	104	383	387	1189	1186	3264	3253	5411	5385	6756	6713	3328	3281	2513	2472	4862	4853
642	66	65	207	210	712	713	1943	1939	2699	2687	3950	3928	2380	2357	1349	1336	2459	2453
643	70	70	180	180	543	536	2598	2586	3921	3865	4595	4536	3289	3216	2801	2757	2369	2342
644	70	70	124	122	336	333	1229	1219	1446	1405	1568	1522	1130	1089	680	643	936	923
645	0	0	0	0	0	0	0	0	0	0	0	0	0	0	0	0	0	0
646	0	0	0	0	0	0	0	0	0	0	0	0	0	0	0	0	0	0
647	0	0	0	0	0	0	0	0	0	0	0	0	0	0	0	0	0	0
648	335	336	703	702	1164	1159	2817	2809	3464	3441	2349	2329	1668	1649	1546	1531	2151	2137
649	241	241	656	657	1008	1003	3040	3029	5054	5027	2335	2305	1257	1220	1708	1674	2504	2485
650	157	156	540	538	2031	2029	4526	4507	8262	8239	15314	15282	8906	8851	4856	4805	8015	8005
651	95	95	298	297	1236	1231	1468	1467	2571	2557	4626	4605	1001	983	910	900	4421	4412
652	69	69	242	240	1253	1249	3330	3311	3926	3890	13472	13438	14995	14985	4499	4468	5437	5426
653	48	33	203	204	1239	1223	2263	2256	4094	4076	17576	17552	17916	17868	6672	6637	3926	3917
654	87	86	260	259	1129	1135	3055	3034	4535	4507	9299	9260	7327	7256	3522	3474	5143	5141
655	62	61	141	139	753	746	3664	3654	8023	8004	18484	18472	13895	13880	5827	5807	3864	3850
656	174	174	504	504	2033	2029	3013	2996	3742	3705	8535	8508	4234	4189	1607	1560	5480	5467
657	51	51	75	77	349	344	1329	1324	2089	2056	2906	2868	1911	1876	3140	3109	1310	1293
658	153	153	479	477	1943	1944	6635	6619	10784	10766	19227	19186	11253	11241	7304	7286	9409	9399
659	65	65	255	253	966	969	2508	2494	5400	5375	8635	8593	4226	4174	1996	1962	3912	3895
660	52	52	139	139	520	512	1769	1759	2985	2949	4873	4842	2727	2683	2207	2176	2398	2381
661	3	3	4	3	9	7	176	176	219	205	175	159	88	71	22	13	2	2
662	136	136	483	482	1317	1309	2471	2457	4415	4368	4891	4828	2858	2775	2477	2420	3412	3386
663	112	115	192	193	598	598	1211	1216	1745	1728	2292	2281	1075	1076	4120	4116	1703	1697
664	43	43	141	138	868	865	2206	2203	3119	3085	11886	11862	12706	12688	4718	4690	3718	3701
665	88	89	146	143	342	343	927	925	1598	1547	3786	3745	2400	2351	1037	988	1671	1650
666	54	54	95	95	193	189	501	493	930	876	1588	1519	1173	1087	526	475	632	610
667	75	75	65	64	103	94	313	305	443	402	510	473	372	329	198	167	283	259
668	29	29	68	67	259	254	1368	1352	2806	2780	5595	5577	4231	4198	1704	1679	941	926
669	194	85	523	523	2299	2349	6559	6567	11619	11603	29626	29580	24443	24425	11746	11844	9989	9953
670	228	228	660	660	1893	1890	4684	4672	5872	5859	11236	11201	10734	10690	3617	3576	5326	5322
671	49	50	207	205	1292	1291	2626	2614	3510	3488	11091	11065	10841	10811	3258	3212	4996	4978
672	28	28	52	54	128	129	359	361	451	449	493	476	170	164	131	123	482	478

## Sheet: Figure 6
	Lable	Synthetic	Original
age	0-10y	0.072801	0.0728025
	10-20y	0.0566973	0.0566987
	20-30y	0.271754	0.271751
	30-40y	0.284117	0.284114
	40-50y	0.206102	0.206102
	50-60y	0.0802988	0.0803004
	60-70y	0.0223459	0.0223466
	70-80y	0.00440488	0.00440503
	80y+	0.00147912	0.00147917
hsize	1	0.132116	0.132106
	2	0.626231	0.626253
	3	0.151557	0.15155
	4	0.0829367	0.082932
	5	0.00626207	0.00626152
	>=6	0.00089752	0.00089744
gender	Female	0.481416	0.481417
	Male	0.518584	0.518583

## Sheet: Figure 7
	0-10y	10-20y	20-30y	30-40y	40-50y	50-60y	60-70y	70-80y	80y+
Male	0.0146122	0.0313647	0.0131256	0.00600395	0.0313727	0.031955	0.0311805	0.0281044	0.0567323
Female	0.0102437	0.0258603	0.0150183	0.00558142	0.0285482	0.0474646	0.0180431	0.0228961	0.0749107

## Sheet: Figure 8
Rank	Observation	MHO	IPF	DI
1	0.0713	0.0713 (0.0685, 0.0742)	0.0533 (0.0510, 0.0558)	0.0728 (0.0685, 0.0773)
2	0.0633	0.0633 (0.0605, 0.0661)	0.0488 (0.0463, 0.0511)	0.0647 (0.0602, 0.0690)
3	0.0596	0.0594 (0.0566, 0.0623)	0.0471 (0.0447, 0.0495)	0.0608 (0.0565, 0.0652)
4	0.0476	0.0476 (0.0449, 0.0504)	0.0386 (0.0361, 0.0411)	0.0485 (0.0443, 0.0527)
5	0.0448	0.0448 (0.0420, 0.0477)	0.0374 (0.0348, 0.0401)	0.0456 (0.0411, 0.0500)
6	0.0439	0.0438 (0.0410, 0.0466)	0.0375 (0.0348, 0.0402)	0.0446 (0.0405, 0.0491)
7	0.0355	0.0355 (0.0327, 0.0382)	0.0310 (0.0283, 0.0339)	0.0360 (0.0318, 0.0405)
8	0.034	0.0341 (0.0312, 0.0369)	0.0303 (0.0275, 0.0332)	0.0346 (0.0304, 0.0391)
9	0.0332	0.0331 (0.0303, 0.0361)	0.0303 (0.0274, 0.0332)	0.0337 (0.0293, 0.0381)
10	0.0319	0.0319 (0.0290, 0.0347)	0.0298 (0.0268, 0.0330)	0.0327 (0.0282, 0.0370)
11	0.0283	0.0284 (0.0256, 0.0311)	0.0270 (0.0239, 0.0300)	0.0289 (0.0245, 0.0331)
12	0.0219	0.0220 (0.0190, 0.0247)	0.0213 (0.0183, 0.0244)	0.0224 (0.0181, 0.0268)
13	0.0165	0.0165 (0.0138, 0.0194)	0.0163 (0.0132, 0.0196)	0.0170 (0.0124, 0.0210)
14	0.0159	0.0160 (0.0131, 0.0188)	0.0163 (0.0131, 0.0195)	0.0163 (0.0120, 0.0206)
15	0.0137	0.0136 (0.0109, 0.0165)	0.0143 (0.0108, 0.0174)	0.0138 (0.0097, 0.0182)
16	0.0133	0.0134 (0.0106, 0.0161)	0.0141 (0.0107, 0.0173)	0.0135 (0.0092, 0.0179)
17	0.0129	0.0129 (0.0101, 0.0157)	0.0142 (0.0105, 0.0175)	0.0130 (0.0086, 0.0173)
18	0.0127	0.0128 (0.0099, 0.0155)	0.0140 (0.0106, 0.0175)	0.0128 (0.0086, 0.0172)
19	0.012	0.0120 (0.0092, 0.0149)	0.0136 (0.0099, 0.0171)	0.0124 (0.0079, 0.0168)
20	0.0112	0.0114 (0.0085, 0.0142)	0.0130 (0.0092, 0.0165)	0.0113 (0.0070, 0.0157)

## Sheet: Figure 9
Original
0.0112	0.013	0.0875	0.137	0.0618	0.012	0.00411	0.000452	4.96e-05
0.013	0.00475	0.0243	0.0813	0.0973	0.0224	0.0032	0.000553	6.25e-05
0.0875	0.0243	0.0914	0.181	0.155	0.0847	0.0374	0.00429	0.00242
0.137	0.0813	0.181	0.107	0.146	0.0495	0.0266	0.00533	0.00069
0.0618	0.0973	0.155	0.146	0.0636	0.0399	0.0128	0.00556	0.00098
0.012	0.0224	0.0847	0.0495	0.0399	0.0158	0.00478	0.00132	0.00123
0.00411	0.0032	0.0374	0.0266	0.0128	0.00478	0.000882	0.000647	0.000703
0.000452	0.000553	0.00429	0.00533	0.00556	0.00132	0.000647	3.06e-05	1.26e-05
4.96e-05	6.25e-05	0.00242	0.00069	0.00098	0.00123	0.000703	1.26e-05	0
DI
0.00695	0.0168	0.00978	0.0223	0.0122	0.0113	0.00627	0.00214	0.00254
0.0168	0.0121	0.00297	0.0303	0.0194	0.00615	0.00458	0.000744	0.00123
0.00978	0.00297	0.00967	0.0108	0.0151	0.00864	0.00926	0.00739	0.00406
0.0223	0.0303	0.0108	0.00802	0.000665	0.0024	0.0175	0.00504	0.0032
0.0122	0.0194	0.0151	0.000665	0.0156	0.00354	0.0093	0.00611	0.00161
0.0113	0.00615	0.00864	0.0024	0.00354	0.00543	0.00218	2.8e-05	7.15e-05
0.00627	0.00458	0.00926	0.0175	0.0093	0.00218	0.000415	0.00324	0.00449
0.00214	0.000744	0.00739	0.00504	0.00611	2.8e-05	0.00324	3.06e-05	1.26e-05
0.00254	0.00123	0.00406	0.0032	0.00161	7.15e-05	0.00449	1.26e-05	0
IPF
0.00693	0.0149	0.00582	0.0112	0.00864	0.00857	0.00564	0.00269	0.00121
0.0149	0.00635	0.0254	0.00666	0.00973	0.000614	0.00529	0.00273	0.00135
0.00582	0.0254	0.00642	0.0222	0.00835	0.0072	0.0032	0.00409	0.00344
0.0112	0.00666	0.0222	0.00251	0.019	0.00899	0.0044	0.00398	0.00383
0.00864	0.00973	0.00835	0.019	0.00039	0.00654	0.006	0.00358	0.00348
0.00857	0.000614	0.0072	0.00899	0.00654	0.0042	0.00142	0.00163	0.00106
0.00564	0.00529	0.0032	0.0044	0.006	0.00142	0.000168	0.000896	0.00192
0.00269	0.00273	0.00409	0.00398	0.00358	0.00163	0.000896	3.43e-05	0.000104
0.00121	0.00135	0.00344	0.00383	0.00348	0.00106	0.00192	0.000104	2.59e-05
MHO
0.0083	0.0185	0.00928	0.0151	0.0128	0.00453	0.00567	0.00281	0.000871
0.0185	0.00749	0.00858	0.018	0.0142	0.00266	0.00604	0.00354	0.00126
0.00928	0.00858	0.000551	0.00156	0.00372	0.00156	0.00377	0.00442	0.00474
0.0151	0.018	0.00156	0.00842	0.00259	0.000563	0.00744	0.00435	0.00326
0.0128	0.0142	0.00372	0.00259	0.00563	5.75e-05	0.00486	0.00604	0.00406
0.00453	0.00266	0.00156	0.000563	5.75e-05	0.00252	0.000383	0.0018	0.0015
0.00567	0.00604	0.00377	0.00744	0.00486	0.000383	0.000195	0.00167	0.00352
0.00281	0.00354	0.00442	0.00435	0.00604	0.0018	0.00167	3.06e-05	9.12e-05
0.000871	0.00126	0.00474	0.00326	0.00406	0.0015	0.00352	9.12e-05	0

## Sheet: Figure 11
The data used for creating Figure 11 (DI/IPF/MHO) are stored in the .npy format and can be found at the following link:
https://github.com/ZhuKemin/EpiPopSynth/Fig 11.zip
